# Supplementary material for: Passive debris cloaking in beetles provides non-visual camouflage against predatory ants
Source: Behav Ecol. 2025 Jul 28;36(4):araf064. doi: 10.1093/beheco/araf064 (PMC12302502; doi:10.1093/beheco/araf064)
Supplement: araf064_suppl_Supplementary_Materials [file araf064_suppl_supplementary_materials.zip]

Archive with 3 entries (2 files):
- araf064_suppl_Supplementary_Materials/
- araf064_suppl_Supplementary_Materials/Predation_behaviour_data.xlsx
- araf064_suppl_Supplementary_Materials/Supplementary material.docx
