# Supplementary material for: Passive debris cloaking in beetles provides non-visual camouflage against predatory ants
Source: Behav Ecol. 2025 Jul 28;36(4):araf064. doi: 10.1093/beheco/araf064 (PMC12302502; doi:10.1093/beheco/araf064)
Supplement: araf064_suppl_Supplementary_Materials [file araf064_suppl_supplementary_materials.zip › araf064_suppl_Supplementary_Materials/Predation_behaviour_data.xlsx]

## Sheet: Ants_behavioural_interactions
Date	Total_time	Predator	Colony_code	Prey_ref	Prey	Treatment	Coverage	Treat_number	PRED_contact_no_reaction	PRED_Prolonged_antennation	PRED_Grasping	PRED_Dragging_carrying	Total_ants
2022-10-10	10	Austroponera_castanea	HUN232	N/A	Pycnomerus	Bare	Minimal	N/A	N/A	53	7	0	53
2022-10-12	10	Amblyopone_australis	HUN777	A	Pycnomerus	Bare	Minimal	N/A	N/A	2	1	1	2
2022-10-12	10	Amblyopone_australis	WAI001	C	Pycnomerus	Bare	Minimal	N/A	N/A	6	1	1	6
2022-10-13	10	Austroponera_castanea	HUN232	A	Pycnomerus	Bare	Minimal	1	N/A	27	3	0	27
2022-10-13	10	Austroponera_castanea	HUN232	A	Pycnomerus	Camouflage	Minimal	2	N/A	9	0	0	9
2022-10-13	10	Austroponera_castanea	HUN232	A	Pycnomerus	Debris	Minimal	3	N/A	21	0	0	21
2022-10-13	10	Amblyopone_australis	WAI001	A	Pycnomerus	Bare	Minimal	N/A	N/A	1	0	0	1
2022-10-13	10	Amblyopone_australis	HUN777	C	Pycnomerus	Bare	Minimal	N/A	N/A	8	0	1	8
2022-10-13	10	Amblyopone_australis	HUN777	C	Pycnomerus	Debris	Minimal	N/A	N/A	1	0	0	1
2022-10-14	10	Amblyopone_australis	HUN777	A	Pycnomerus	Camouflage	Minimal	N/A	N/A	1	0	0	1
2022-10-14	10	Austroponera_castanea	HUN232	C	Pycnomerus	Camouflage	Minimal	N/A	N/A	8	0	0	8
2022-10-14	10	Austroponera_castanea	HUN232	C	Pycnomerus	Debris	Minimal	N/A	N/A	9	3	2	9
2022-10-18	10	Amblyopone_australis	HUN777	D	Pycnomerus	Debris	Minimal	1	N/A	1	0	0	1
2022-10-18	10	Austroponera_castanea	HUN232	D	Pycnomerus	Bare	Minimal	N/A	N/A	17	0	0	17
2022-10-18	10	Austroponera_castanea	HUN232	D	Pycnomerus	Camouflage	Minimal	N/A	N/A	9	0	0	9
2022-10-18	10	Austroponera_castanea	HUN232	D	Pycnomerus	Debris	Minimal	N/A	N/A	16	3	0	16
2022-10-18	10	Austroponera_castanea	HUN232	E	Ablabus	Camouflage	Partial	N/A	N/A	23	1	0	23
2022-10-18	10	Austroponera_castanea	HUN232	E	Ablabus	Debris	Partial	N/A	N/A	11	0	0	11
2022-10-18	10	Austroponera_castanea	HUN232	E	Ablabus	Bare	Partial	N/A	N/A	14	1	3	14
2022-10-19	10	Amblyopone_australis	HUN777	E	Ablabus	Debris	Partial	1	N/A	2	0	0	2
2022-10-19	10	Amblyopone_australis	HUN777	E	Ablabus	Bare	Partial	2	10	0	0	0	10
2022-10-19	10	Austroponera_castanea	HUN232	F	Pycnomerus	Camouflage	Minimal	3	N/A	13	0	0	13
2022-10-19	10	Austroponera_castanea	HUN232	F	Pycnomerus	Debris	Minimal	1	N/A	20	2	1	20
2022-10-19	10	Austroponera_castanea	HUN232	F	Pycnomerus	Bare	Minimal	2	N/A	18	0	0	18
2022-10-24	10	Amblyopone_australis	HUN777	F	Pycnomerus	Camouflage	Minimal	1	6	0	0	0	6
2022-10-24	10	Amblyopone_australis	HUN777	F	Pycnomerus	Debris	Minimal	2	5	0	0	0	5
2022-10-24	10	Amblyopone_australis	HUN777	F	Pycnomerus	Bare	Minimal	3	1	0	0	0	1
2022-10-24	10	Austroponera_castanea	HUN232	G	Tarphiomimus	Camouflage	Partial	1	N/A	42	2	0	42
2022-10-24	10	Austroponera_castanea	HUN232	G	Tarphiomimus	Debris	Partial	2	N/A	22	0	0	22
2022-10-24	10	Austroponera_castanea	HUN232	G	Tarphiomimus	Bare	Partial	3	N/A	14	0	0	14
2022-10-25	10	Amblyopone_australis	HUN777	G	Tarphiomimus	Bare	Partial	2	4	0	0	0	4
2022-10-25	10	Amblyopone_australis	HUN777	G	Tarphiomimus	Camouflage	Partial	3	5	0	0	0	5
2022-10-25	10	Amblyopone_australis	HUN777	G	Tarphiomimus	Debris	Partial	1	5	0	0	0	5
2022-10-25	10	Austroponera_castanea	HUN232	H	Tarphiomimus	Bare	Partial	2	11	4	0	0	15
2022-10-25	10	Austroponera_castanea	HUN232	H	Tarphiomimus	Debris	Partial	1	8	4	0	0	12
2022-10-25	10	Austroponera_castanea	HUN232	H	Tarphiomimus	Camouflage	Partial	3	17	11	0	0	28
2022-10-31	10	Amblyopone_australis	HUN777	H	Tarphiomimus	Debris	Partial	1	7	6	0	0	13
2022-10-31	10	Amblyopone_australis	HUN777	H	Tarphiomimus	Bare	Partial	2	9	4	1	0	13
2022-10-31	10	Amblyopone_australis	HUN777	H	Tarphiomimus	Camouflage	Partial	3	7	0	0	0	7
2022-10-31	10	Austroponera_castanea	HUN232	I	Tarphiomimus	Debris	Partial	1	29	20	0	0	49
2022-10-31	10	Austroponera_castanea	HUN232	I	Tarphiomimus	Bare	Partial	2	33	31	3	1	64
2022-10-31	10	Austroponera_castanea	HUN232	I	Tarphiomimus	Camouflage	Partial	3	56	17	0	0	73
2022-10-31	10	Amblyopone_australis	HUN777	I	Tarphiomimus	Bare	Partial	1	5	0	0	0	5
2022-11-01	10	Amblyopone_australis	HUN777	I	Tarphiomimus	Camouflage	Partial	1	2	2	0	0	4
2022-11-01	10	Amblyopone_australis	HUN777	I	Tarphiomimus	Debris	Partial	2	0	1	1	0	1
2022-11-01	10	Austroponera_castanea	HUN232	J	Tarphiomimus	Debris	Partial	3	25	10	0	0	35
2022-11-01	10	Austroponera_castanea	HUN232	J	Tarphiomimus	Bare	Partial	2	19	32	3	1	51
2022-11-01	10	Austroponera_castanea	HUN232	J	Tarphiomimus	Camouflage	Partial	1	27	13	0	0	40
2022-11-01	10	Amblyopone_australis	HUN777	K	Tarphiomimus	Debris	Partial	1	6	7	0	0	13
2022-11-03	10	Austroponera_castanea	HUN232	M	Pycnomerus	Debris	Minimal	3	17	19	0	0	36
2022-11-03	10	Austroponera_castanea	HUN232	M	Pycnomerus	Camouflage	Minimal	2	7	11	1	0	18
2022-11-03	10	Austroponera_castanea	HUN232	M	Pycnomerus	Bare	Minimal	1	14	47	5	0	61
2022-11-03	10	Amblyopone_australis	HUN777	N	Pycnomerus	Bare	Minimal	1	2	0	0	0	2
2022-11-03	10	Amblyopone_australis	HUN777	N	Pycnomerus	Camouflage	Minimal	2	4	2	0	0	6
2022-11-03	10	Austroponera_castanea	HUN232	N	Pycnomerus	Debris	Minimal	2	21	25	0	0	46
2022-11-03	10	Amblyopone_australis	HUN777	N	Pycnomerus	Debris	Minimal	3	11	3	1	0	14
2022-11-03	10	Austroponera_castanea	HUN232	O	Pycnomerus	Camouflage	Minimal	3	31	12	0	0	43
2022-11-03	10	Austroponera_castanea	HUN232	O	Pycnomerus	Debris	Minimal	1	14	29	0	0	43
2022-11-03	10	Austroponera_castanea	HUN232	O	Pycnomerus	Bare	Minimal	2	19	38	5	0	57
2022-11-04	2	Amblyopone_australis	HUN777	M	Pycnomerus	Bare	Minimal	3	0	2	0	0	2
2022-11-04	10	Amblyopone_australis	HUN777	M	Pycnomerus	Camouflage	Minimal	1	1	0	0	0	1
2022-11-04	10	Austroponera_castanea	HUN232	N	Pycnomerus	Camouflage	Minimal	1	27	16	0	0	43
2022-11-04	10	Austroponera_castanea	HUN232	N	Pycnomerus	Bare	Minimal	3	16	15	0	0	31
2022-11-07	10	Amblyopone_australis	HUN777	O	Pycnomerus	Bare	Minimal	1	1	4	2	1	5
2022-11-07	10	Amblyopone_australis	HUN777	O	Pycnomerus	Camouflage	Minimal	2	2	0	0	0	2
2022-11-07	10	Amblyopone_australis	HUN777	O	Pycnomerus	Debris	Minimal	3	4	0	0	0	4
2022-11-07	10	Amblyopone_australis	HUN777	P	Pycnomerus	Camouflage	Minimal	3	3	0	0	0	3
2022-11-07	10	Amblyopone_australis	HUN777	P	Pycnomerus	Bare	Minimal	2	5	1	0	0	6
2022-11-07	10	Amblyopone_australis	HUN777	P	Pycnomerus	Debris	Minimal	1	0	1	1	1	1
2022-11-07	10	Austroponera_castanea	HUN232	P	Pycnomerus	Debris	Minimal	3	21	14	0	0	35
2022-11-07	10	Austroponera_castanea	HUN232	P	Pycnomerus	Camouflage	Minimal	2	23	5	0	0	28
2022-11-07	10	Austroponera_castanea	HUN232	P	Pycnomerus	Bare	Minimal	1	21	19	0	0	40
2022-11-09	10	Austroponera_castanea	HUN232	Q	Pycnomerus	Bare	Minimal	2	6	17	2	2	23
2022-11-09	10	Austroponera_castanea	HUN232	Q	Pycnomerus	Camouflage	Minimal	3	35	18	0	0	53
2022-11-09	10	Austroponera_castanea	HUN232	Q	Pycnomerus	Debris	Minimal	1	22	32	2	0	54
2022-11-09	10	Amblyopone_australis	HUN777	Q	Pycnomerus	Camouflage	Minimal	3	5	3	4	3	8
2022-11-09	10	Amblyopone_australis	HUN777	Q	Pycnomerus	Debris	Minimal	1	4	1	0	0	5
2022-11-09	10	Amblyopone_australis	HUN777	Q	Pycnomerus	Bare	Minimal	2	2	0	0	0	2
2022-11-09	10	Austroponera_castanea	HUN232	R	Notocoxelus	Camouflage	Partial	2	37	2	0	0	39
2022-11-09	10	Austroponera_castanea	HUN232	R	Notocoxelus	Debris	Partial	3	13	13	3	1	26
2022-11-09	10	Austroponera_castanea	HUN232	R	Notocoxelus	Bare	Partial	1	40	19	2	1	59
2022-11-09	10	Amblyopone_australis	HUN777	X	Namunaria	Camouflage	Partial	2	9	0	0	0	9
2022-11-09	10	Amblyopone_australis	HUN777	X	Namunaria	Debris	Partial	3	11	0	0	0	11
2022-11-09	10	Amblyopone_australis	HUN777	X	Namunaria	Bare	Partial	1	5	0	0	0	5
2022-11-09	10	Austroponera_castanea	HUN232	X	Namunaria	Debris	Partial	2	46	21	2	0	67
2022-11-09	10	Austroponera_castanea	HUN232	X	Namunaria	Bare	Partial	3	13	33	4	1	46
2022-11-09	10	Austroponera_castanea	HUN232	X	Namunaria	Camouflage	Partial	1	13	9	1	1	22
2022-11-10	10	Amblyopone_australis	HUN989	Q	Pycnomerus	Camouflage	Minimal	4	1	0	0	0	1
2022-11-10	10	Amblyopone_australis	HUN989	Q	Pycnomerus	Debris	Minimal	5	10	4	0	0	14
2022-11-10	10	Austroponera_castanea	HUN189	Q	Pycnomerus	Bare	Minimal	1	1	9	1	1	10
2022-11-10	10	Austroponera_castanea	HUN189	Q	Pycnomerus	Camouflage	Minimal	2	14	9	3	0	23
2022-11-10	10	Austroponera_castanea	HUN189	Q	Pycnomerus	Debris	Minimal	3	36	50	4	0	86
2022-11-10	10	Amblyopone_australis	HUN777	R	Notocoxelus	Camouflage	Partial	1	3	2	0	0	5
2022-11-10	10	Amblyopone_australis	HUN777	R	Notocoxelus	Debris	Partial	2	5	0	0	0	5
2022-11-10	10	Amblyopone_australis	HUN777	R	Notocoxelus	Bare	Partial	3	7	0	0	0	7
2022-11-10	10	Austroponera_castanea	HUN189	R	Notocoxelus	Debris	Partial	6	19	7	1	0	26
2022-11-10	10	Austroponera_castanea	HUN189	R	Notocoxelus	Bare	Partial	5	13	15	4	2	28
2022-11-10	10	Austroponera_castanea	HUN189	R	Notocoxelus	Camouflage	Partial	4	5	3	1	0	8
2022-11-10	10	Amblyopone_australis	HUN989	S	Pycnomerus	Bare	Minimal	1	4	16	1	0	20
2022-11-10	10	Austroponera_castanea	HUN189	X	Namunaria	Debris	Partial	4	11	8	0	0	19
2022-11-10	10	Austroponera_castanea	HUN189	X	Namunaria	Bare	Partial	5	30	11	0	0	41
2022-11-10	10	Amblyopone_australis	HUN989	X	Namunaria	Camouflage	Partial	3	4	0	0	0	4
2022-11-10	10	Amblyopone_australis	HUN989	X	Namunaria	Debris	Partial	1	18	2	0	0	20
2022-11-10	10	Amblyopone_australis	HUN989	X	Namunaria	Bare	Partial	2	0	2	0	0	2
2022-11-12	10	Amblyopone_australis	HUN989	R	Notocoxelus	Bare	Partial	1	38	1	0	0	39
2022-11-12	10	Amblyopone_australis	HUN989	R	Notocoxelus	Debris	Partial	2	15	4	0	0	19
2022-11-12	10	Amblyopone_australis	HUN989	S	Pycnomerus	Debris	Minimal	4	7	20	4	0	27
2022-11-12	07:45:00	Amblyopone_australis	HUN989	S	Pycnomerus	Camouflage	Minimal	5	2	1	0	0	3
2022-11-12	10	Amblyopone_australis	HUN989	S	Pycnomerus	Bare	Minimal	6	15	24	0	0	39
2022-11-12	10	Austroponera_castanea	HUN189	S	Pycnomerus	Bare	Minimal	2	5	40	0	2	45
2022-11-12	10	Austroponera_castanea	HUN189	S	Pycnomerus	Debris	Minimal	1	4	11	0	0	15
2022-11-12	10	Austroponera_castanea	HUN189	S	Pycnomerus	Camouflage	Minimal	3	22	13	2	0	35
2022-11-12	10	Austroponera_castanea	HUN189	T	Syncalus	Debris	Minimal	6	5	15	0	0	20
2022-11-12	10	Amblyopone_australis	HUN777	T	Syncalus	Debris	Minimal	3	0	4	4	0	4
2022-11-12	10	Amblyopone_australis	HUN777	T	Syncalus	Camouflage	Minimal	2	2	3	0	0	5
2022-11-12	10	Amblyopone_australis	HUN777	T	Syncalus	Bare	Minimal	1	4	5	2	1	9
2022-11-12	10	Austroponera_castanea	HUN189	T	Syncalus	Bare	Minimal	5	2	40	9	0	42
2022-11-12	10	Austroponera_castanea	HUN189	T	Syncalus	Camouflage	Minimal	4	1	23	6	0	24
2022-11-12	10	Amblyopone_australis	HUN777	U	Pycnomerus	Camouflage	Minimal	2	1	1	0	0	2
2022-11-12	10	Amblyopone_australis	HUN777	U	Pycnomerus	Debris	Minimal	1	1	2	0	0	3
2022-11-12	10	Amblyopone_australis	HUN777	U	Pycnomerus	Bare	Minimal	3	12	5	0	1	17
2022-11-14	10	Austroponera_castanea	HUN232	S	Pycnomerus	Camouflage	Minimal	4	5	6	1	0	11
2022-11-14	10	Austroponera_castanea	HUN232	S	Pycnomerus	Bare	Minimal	5	1	11	3	2	12
2022-11-14	10	Austroponera_castanea	HUN232	S	Pycnomerus	Debris	Minimal	6	3	3	0	0	6
2022-11-14	10	Amblyopone_australis	HUN777	S	Pycnomerus	Camouflage	Minimal	1	1	1	1	0	2
2022-11-14	10	Amblyopone_australis	HUN777	S	Pycnomerus	Debris	Minimal	2	20	24	0	0	44
2022-11-14	10	Amblyopone_australis	HUN989	T	Syncalus	Bare	Minimal	1	8	8	0	0	16
2022-11-14	10	Amblyopone_australis	HUN989	T	Syncalus	Camouflage	Minimal	2	3	6	0	0	9
2022-11-14	10	Amblyopone_australis	HUN989	T	Syncalus	Debris	Minimal	3	4	8	0	0	12
2022-11-14	10	Austroponera_castanea	HUN232	T	Syncalus	Camouflage	Minimal	6	4	22	15	3	26
2022-11-14	10	Austroponera_castanea	HUN232	T	Syncalus	Debris	Minimal	5	9	48	1	0	57
2022-11-14	10	Austroponera_castanea	HUN232	T	Syncalus	Bare	Minimal	4	1	23	2	0	24
2022-11-14	10	Austroponera_castanea	HUN189	U	Pycnomerus	Debris	Minimal	9	13	17	0	0	30
2022-11-14	10	Austroponera_castanea	HUN232	U	Pycnomerus	Debris	Minimal	1	24	55	5	3	79
2022-11-14	10	Austroponera_castanea	HUN232	U	Pycnomerus	Bare	Minimal	2	5	10	2	4	15
2022-11-14	10	Austroponera_castanea	HUN232	U	Pycnomerus	Camouflage	Minimal	3	45	33	1	0	78
2022-11-14	10	Amblyopone_australis	HUN989	U	Pycnomerus	Bare	Minimal	6	5	3	1	1	8
2022-11-14	10	Amblyopone_australis	HUN989	U	Pycnomerus	Debris	Minimal	4	2	2	0	0	4
2022-11-14	10	Amblyopone_australis	HUN989	U	Pycnomerus	Camouflage	Minimal	5	4	4	0	0	8
2022-11-14	02:30:00	Austroponera_castanea	HUN189	U	Pycnomerus	Camouflage	Minimal	8	2	5	0	0	7
2022-11-14	10	Austroponera_castanea	HUN189	U	Pycnomerus	Bare	Minimal	7	1	29	1	0	30
2022-11-14	10	Amblyopone_australis	HUN989	W	Pycnomerus	Bare	Minimal	4	2	6	0	0	8
2022-11-14	10	Amblyopone_australis	HUN989	W	Pycnomerus	Camouflage	Minimal	5	1	0	0	0	1
2022-11-14	10	Amblyopone_australis	HUN989	W	Pycnomerus	Debris	Minimal	6	3	1	0	0	4
2022-11-14	10	Amblyopone_australis	HUN777	W	Pycnomerus	Debris	Minimal	3	12	6	1	0	18
2022-11-14	10	Amblyopone_australis	HUN777	W	Pycnomerus	Bare	Minimal	1	7	0	0	0	7
2022-11-14	10	Amblyopone_australis	HUN777	W	Pycnomerus	Camouflage	Minimal	2	6	0	0	0	6
2022-11-15	10	Amblyopone_australis	HUN777	V	Pycnomerus	Debris	Minimal	2	1	0	0	0	1
2022-11-15	10	Amblyopone_australis	HUN777	V	Pycnomerus	Bare	Minimal	3	3	4	1	0	7
2022-11-15	10	Austroponera_castanea	HUN232	V	Pycnomerus	Debris	Minimal	4	2	10	3	4	12
2022-11-15	03:30:00	Austroponera_castanea	HUN232	V	Pycnomerus	Camouflage	Minimal	5	8	2	0	0	10
2022-11-15	10	Austroponera_castanea	HUN232	W	Pycnomerus	Bare	Minimal	1	15	29	2	4	44
2022-11-15	10	Austroponera_castanea	HUN232	W	Pycnomerus	Debris	Minimal	3	24	16	2	0	40
2022-11-15	10	Austroponera_castanea	HUN232	W	Pycnomerus	Camouflage	Minimal	2	8	4	0	0	12
2022-11-15	10	Austroponera_castanea	HUN232	W	Pycnomerus	Bare	Minimal	6	15	17	1	0	32
2022-11-15	10	Austroponera_castanea	HUN189	W	Pycnomerus	Debris	Minimal	5	9	9	3	0	18
2022-11-15	3	Austroponera_castanea	HUN189	W	Pycnomerus	Camouflage	Minimal	4	2	2	0	0	4
2022-11-15	10	Austroponera_castanea	HUN189	W	Pycnomerus	Bare	Minimal	6	11	35	2	0	46
2022-11-15	10	Amblyopone_australis	HUN777	Y	Namunaria	Bare	Partial	4	7	2	0	0	9
2022-11-15	10	Amblyopone_australis	HUN777	Y	Namunaria	Debris	Partial	5	10	2	0	0	12
2022-11-15	3	Amblyopone_australis	HUN777	Y	Namunaria	Camouflage	Partial	6	1	1	0	0	2
2022-11-15	10	Amblyopone_australis	HUN989	Y	Namunaria	Debris	Partial	1	19	6	0	0	25
2022-11-15	10	Amblyopone_australis	HUN989	Y	Namunaria	Bare	Partial	2	27	12	0	0	39
2022-11-15	1	Amblyopone_australis	HUN989	Y	Namunaria	Camouflage	Partial	3	5	3	0	0	8
2022-11-16	10	Amblyopone_australis	HUN989	Q	Pycnomerus	Bare	Minimal	6	9	2	1	0	11
2022-11-16	10	Austroponera_castanea	HUN189	V	Pycnomerus	Bare	Minimal	6	20	45	0	0	65
2022-11-16	10	Austroponera_castanea	HUN189	V	Pycnomerus	Camouflage	Minimal	5	7	8	0	0	15
2022-11-16	10	Austroponera_castanea	HUN189	V	Pycnomerus	Debris	Minimal	4	5	7	0	0	12
2022-11-16	10	Amblyopone_australis	HUN989	V	Pycnomerus	Debris	Minimal	1	13	16	2	1	29
2022-11-16	10	Amblyopone_australis	HUN989	V	Pycnomerus	Camouflage	Minimal	3	5	2	0	0	7
2022-11-16	10	Amblyopone_australis	HUN989	V	Pycnomerus	Bare	Minimal	2	0	1	0	0	1
2022-11-16	10	Austroponera_castanea	HUN189	X	Namunaria	Camouflage	Partial	6	8	4	2	1	12
2022-11-16	10	Austroponera_castanea	HUN232	Y	Namunaria	Debris	Partial	5	23	15	3	1	38
2022-11-16	10	Austroponera_castanea	HUN232	Y	Namunaria	Bare	Partial	4	17	27	1	2	44
2022-11-16	10	Austroponera_castanea	HUN189	Y	Namunaria	Debris	Partial	3	13	11	1	0	24
2022-11-16	5	Austroponera_castanea	HUN189	Y	Namunaria	Camouflage	Partial	2	5	3	0	0	8
2022-11-16	10	Austroponera_castanea	HUN189	Y	Namunaria	Bare	Partial	1	14	21	3	2	35
2022-11-23	10	Amblyopone_australis	HUN777	AA	Rytinotus squamulosus	Debris	Full	12	3	1	0	0	4
2022-11-23	06:30:00	Amblyopone_australis	HUN777	AA	Rytinotus squamulosus	Camouflage	Full	11	1	5	1	0	6
2022-11-23	10	Amblyopone_australis	HUN777	AA	Rytinotus squamulosus	Bare	Full	1	1	5	3	0	6
2022-11-23	10	Austroponera_castanea	HUN232	AA	Rytinotus squamulosus	Bare	Full	9	92	21	4	0	113
2022-11-23	10	Austroponera_castanea	HUN232	AA	Rytinotus squamulosus	Camouflage	Full	7	42	13	2	0	55
2022-11-23	10	Austroponera_castanea	HUN232	AA	Rytinotus squamulosus	Debris	Full	8	65	35	5	0	100
2022-11-23	10	Amblyopone_australis	HUN989	AA	Rytinotus squamulosus	Debris	Full	4	5	4	0	0	9
2022-11-23	10	Amblyopone_australis	HUN989	AA	Rytinotus squamulosus	Bare	Full	5	6	8	0	0	14
2022-11-23	10	Austroponera_castanea	HUN189	AA	Rytinotus squamulosus	Debris	Full	3	30	12	2	0	42
2022-11-23	10	Austroponera_castanea	HUN189	AA	Rytinotus squamulosus	Bare	Full	1	1	16	0	0	17
2022-11-23	10	Austroponera_castanea	HUN189	AA	Rytinotus squamulosus	Camouflage	Full	2	7	6	1	0	13
2022-11-23	6	Austroponera_castanea	HUN232	AB	Rytinotus squamulosus	Camouflage	Full	6	17	7	0	0	24
2022-11-23	10	Austroponera_castanea	HUN232	AB	Rytinotus squamulosus	Debris	Full	4	20	40	3	0	60
2022-11-23	10	Austroponera_castanea	HUN232	AB	Rytinotus squamulosus	Bare	Full	5	47	21	10	0	68
2022-11-23	10	Amblyopone_australis	HUN989	AB	Rytinotus squamulosus	Debris	Full	3	15	6	0	0	21
2022-11-23	10	Amblyopone_australis	HUN989	AB	Rytinotus squamulosus	Bare	Full	1	10	5	0	0	15
2022-11-23	10	Amblyopone_australis	HUN989	AB	Rytinotus squamulosus	Camouflage	Full	2	0	1	0	0	1
2022-11-23	10	Austroponera_castanea	HUN189	AB	Rytinotus squamulosus	Debris	Full	10	30	22	9	0	52
2022-11-23	10	Amblyopone_australis	HUN777	AB	Rytinotus squamulosus	Bare	Full	9	0	12	6	0	12
2022-11-23	10	Amblyopone_australis	HUN777	AB	Rytinotus squamulosus	Debris	Full	8	4	14	6	0	18
2022-11-23	1	Amblyopone_australis	HUN777	AB	Rytinotus squamulosus	Camouflage	Full	7	0	1	0	0	1
2022-11-23	4	Austroponera_castanea	HUN189	AB	Rytinotus squamulosus	Camouflage	Full	11	42	14	1	0	56
2022-11-23	10	Austroponera_castanea	HUN189	AB	Rytinotus squamulosus	Bare	Full	12	5	40	8	0	45
2022-11-23	10	Amblyopone_australis	HUN777	AC	Rytinotus squamulosus	Debris	Full	1	3	11	2	0	14
2022-11-23	10	Amblyopone_australis	HUN777	AC	Rytinotus squamulosus	Bare	Full	2	1	10	4	0	11
2022-11-23	6	Amblyopone_australis	HUN777	AC	Rytinotus squamulosus	Camouflage	Full	3	3	0	0	0	3
2022-11-23	10	Austroponera_castanea	HUN232	AD	Rytinotus squamulosus	Debris	Full	1	33	20	2	0	53
2022-11-23	10	Austroponera_castanea	HUN232	AD	Rytinotus squamulosus	Bare	Full	2	29	12	5	0	41
2022-11-23	10	Austroponera_castanea	HUN232	AD	Rytinotus squamulosus	Camouflage	Full	3	100	8	1	0	108
2022-11-23	2	Amblyopone_australis	HUN989	AE	Rytinotus squamulosus	Bare	Full	1	3	3	0	0	6
2022-11-23	10	Austroponera_castanea	HUN189	AE	Rytinotus squamulosus	Debris	Full	1	9	29	14	0	38
2022-11-23	10	Austroponera_castanea	HUN189	AE	Rytinotus squamulosus	Bare	Full	2	7	39	4	0	46
2022-11-23	03:20:00	Austroponera_castanea	HUN189	AE	Rytinotus squamulosus	Camouflage	Full	3	7	11	0	0	18
2022-11-23	10	Austroponera_castanea	HUN232	Z	Rytinotus squamulosus	Debris	Full	12	22	13	0	0	35
2022-11-23	10	Austroponera_castanea	HUN232	Z	Rytinotus squamulosus	Camouflage	Full	11	48	19	1	0	67
2022-11-23	10	Austroponera_castanea	HUN232	Z	Rytinotus squamulosus	Bare	Full	10	15	40	2	0	55
2022-11-23	10	Amblyopone_australis	HUN989	Z	Rytinotus squamulosus	Bare	Full	9	1	4	0	0	5
2022-11-23	10	Amblyopone_australis	HUN989	Z	Rytinotus squamulosus	Camouflage	Full	7	4	8	0	0	12
2022-11-23	10	Amblyopone_australis	HUN989	Z	Rytinotus squamulosus	Debris	Full	8	5	5	2	0	10
2022-11-23	10	Amblyopone_australis	HUN777	Z	Rytinotus squamulosus	Bare	Full	1	2	19	1	0	21
2022-11-23	10	Amblyopone_australis	HUN777	Z	Rytinotus squamulosus	Debris	Full	3	11	8	0	0	19
2022-11-23	10	Austroponera_castanea	HUN189	Z	Rytinotus squamulosus	Debris	Full	4	26	21	3	0	47
2022-11-23	10	Austroponera_castanea	HUN189	Z	Rytinotus squamulosus	Bare	Full	5	30	100	4	0	130
2022-11-23	10	Austroponera_castanea	HUN189	Z	Rytinotus squamulosus	Camouflage	Full	6	23	8	0	0	31
2022-11-23	10	Austroponera_castanea	HUN289	Z	Rytinotus squamulosus	Bare	Full	5	30	100	4	0	130
2022-11-23	6	Austroponera_castanea	HUN189	Z	Rytinotus squamulosus	Camouflage	Full	6	23	8	0	0	31
2022-11-24	10	Austroponera_castanea	HUN189	AC	Rytinotus squamulosus	Camouflage	Full	1	9	10	0	0	19
2022-11-24	10	Austroponera_castanea	HUN189	AC	Rytinotus squamulosus	Bare	Full	2	30	23	3	0	53
2022-11-24	10	Amblyopone_australis	HUN989	AC	Rytinotus squamulosus	Debris	Full	4	1	0	0	0	1
2022-11-24	1	Amblyopone_australis	HUN989	AC	Rytinotus squamulosus	Camouflage	Full	6	0	1	0	0	1
2022-11-24	10	Austroponera_castanea	HUN232	AC	Rytinotus squamulosus	Debris	Full	7	4	8	5	0	12
2022-11-24	10	Austroponera_castanea	HUN232	AC	Rytinotus squamulosus	Camouflage	Full	8	8	13	1	0	21
2022-11-24	10	Austroponera_castanea	HUN232	AC	Rytinotus squamulosus	Bare	Full	9	11	23	6	0	34
2022-11-24	10	Austroponera_castanea	HUN189	AC	Rytinotus squamulosus	Debris	Full	3	42	21	6	0	63
2022-11-24	10	Austroponera_castanea	HUN189	AD	Rytinotus squamulosus	Bare	Full	5	22	21	3	0	43
2022-11-24	10	Austroponera_castanea	HUN189	AD	Rytinotus squamulosus	Debris	Full	4	1	9	6	0	10
2022-11-24	2	Austroponera_castanea	HUN189	AD	Rytinotus squamulosus	Camouflage	Full	3	1	0	0	0	1
2022-11-24	10	Amblyopone_australis	HUN989	AD	Rytinotus squamulosus	Bare	Full	7	2	1	0	0	3
2022-11-24	10	Amblyopone_australis	HUN989	AD	Rytinotus squamulosus	Debris	Full	8	1	9	1	0	10
2022-11-24	3	Amblyopone_australis	HUN989	AD	Rytinotus squamulosus	Camouflage	Full	9	1	2	0	0	3
2022-11-24	10	Amblyopone_australis	HUN777	AD	Rytinotus squamulosus	Debris	Full	3	2	17	3	0	19
2022-11-24	10	Amblyopone_australis	HUN777	AD	Rytinotus squamulosus	Camouflage	Full	1	1	6	5	1	7
2022-11-24	10	Amblyopone_australis	HUN777	AD	Rytinotus squamulosus	Bare	Full	2	1	12	6	1	13
2022-11-24	10	Amblyopone_australis	HUN989	AE	Rytinotus squamulosus	Debris	Full	2	3	1	0	0	4
2022-11-24	10	Austroponera_castanea	HUN232	AE	Rytinotus squamulosus	Bare	Full	4	31	72	8	0	103
2022-11-24	10	Austroponera_castanea	HUN232	AE	Rytinotus squamulosus	Debris	Full	5	30	62	8	0	92
2022-11-24	10	Amblyopone_australis	HUN777	AE	Rytinotus squamulosus	Debris	Full	6	0	9	6	0	9
2022-11-24	10	Amblyopone_australis	HUN777	AE	Rytinotus squamulosus	Bare	Full	7	1	18	7	0	19
2022-11-24	2	Amblyopone_australis	HUN777	AE	Rytinotus squamulosus	Camouflage	Full	8	0	1	0	0	1
2022-11-24	10	Austroponera_castanea	HUN232	AF	Rytinotus squamulosus	Camouflage	Full	2	1	1	1	0	2
2022-11-24	10	Amblyopone_australis	HUN989	AF	Rytinotus squamulosus	Debris	Full	3	1	9	2	0	10
2022-11-24	10	Amblyopone_australis	HUN777	AG	Rytinotus squamulosus	Debris	Full	3	8	25	2	0	33
2022-11-24	10	Amblyopone_australis	HUN777	AG	Rytinotus squamulosus	Bare	Full	1	0	26	0	0	26
2022-11-24	10	Austroponera_castanea	HUN232	AH	Rytinotus squamulosus	Bare	Full	1	0	20	7	0	20
2022-11-24	10	Austroponera_castanea	HUN232	AH	Rytinotus squamulosus	Camouflage	Full	2	0	27	0	0	27
2022-11-24	10	Austroponera_castanea	HUN232	AH	Rytinotus squamulosus	Debris	Full	3	5	17	4	0	22
2022-11-27	10	Austroponera_castanea	HUN189	AC	Syncalus	Bare	Minimal	3	3	14	5	0	17
2022-11-27	10	Amblyopone_australis	HUN777	AF	Rytinotus squamulosus	Camouflage	Full	4	0	3	0	0	3
2022-11-27	10	Amblyopone_australis	HUN777	AF	Rytinotus squamulosus	Bare	Full	5	2	11	2	0	13
2022-11-27	10	Austroponera_castanea	HUN232	AF	Rytinotus squamulosus	Camouflage	Full	3	25	49	3	0	74
2022-11-27	10	Austroponera_castanea	HUN232	AF	Rytinotus squamulosus	Debris	Full	1	8	19	1	0	27
2022-11-27	10	Austroponera_castanea	HUN232	AF	Rytinotus squamulosus	Bare	Full	2	28	49	4	0	77
2022-11-27	10	Austroponera_castanea	HUN189	AF	Rytinotus squamulosus	Debris	Full	7	2	6	1	0	8
2022-11-27	10	Amblyopone_australis	HUN777	AF	Rytinotus squamulosus	Debris	Full	6	3	0	0	0	3
2022-11-27	1	Austroponera_castanea	HUN189	AF	Rytinotus squamulosus	Camouflage	Full	9	1	0	0	0	1
2022-11-27	10	Austroponera_castanea	HUN189	AF	Rytinotus squamulosus	Bare	Full	8	30	19	1	0	49
2022-11-27	2	Austroponera_castanea	HUN232	AG	Rytinotus squamulosus	Camouflage	Full	9	2	2	0	0	4
2022-11-27	10	Austroponera_castanea	HUN189	AG	Rytinotus squamulosus	Debris	Full	1	5	9	0	0	14
2022-11-27	10	Austroponera_castanea	HUN189	AG	Rytinotus squamulosus	Bare	Full	2	30	50	4	0	80
2022-11-27	10	Austroponera_castanea	HUN189	AG	Rytinotus squamulosus	Camouflage	Full	3	78	45	0	0	123
2022-11-27	10	Amblyopone_australis	HUN989	AG	Rytinotus squamulosus	Camouflage	Full	4	14	20	0	0	34
2022-11-27	10	Amblyopone_australis	HUN989	AG	Rytinotus squamulosus	Bare	Full	5	11	45	0	0	56
2022-11-27	10	Amblyopone_australis	HUN989	AG	Rytinotus squamulosus	Debris	Full	6	13	17	0	0	30
2022-11-27	10	Austroponera_castanea	HUN232	AG	Rytinotus squamulosus	Bare	Full	8	28	50	3	0	78
2022-11-27	10	Austroponera_castanea	HUN232	AG	Rytinotus squamulosus	Debris	Full	7	12	14	2	0	26
2022-11-27	6	Austroponera_castanea	HUN189	AH	Rytinotus squamulosus	Camouflage	Full	4	6	8	1	0	14
2022-11-27	10	Amblyopone_australis	HUN989	AH	Rytinotus squamulosus	Debris	Full	7	10	18	9	5	28
2022-11-27	10	Amblyopone_australis	HUN989	AH	Rytinotus squamulosus	Bare	Full	8	11	17	1	0	28
2022-11-27	1	Amblyopone_australis	HUN989	AH	Rytinotus squamulosus	Camouflage	Full	9	0	2	0	0	2
2022-11-27	10	Amblyopone_australis	HUN777	AH	Rytinotus squamulosus	Camouflage	Full	3	0	2	0	0	2
2022-11-27	10	Amblyopone_australis	HUN777	AH	Rytinotus squamulosus	Debris	Full	1	1	3	1	0	4
2022-11-27	10	Amblyopone_australis	HUN777	AH	Rytinotus squamulosus	Bare	Full	2	2	4	1	0	6
2022-11-27	10	Austroponera_castanea	HUN189	AH	Rytinotus squamulosus	Debris	Full	6	20	30	1	0	50
2022-11-27	10	Austroponera_castanea	HUN189	AH	Rytinotus squamulosus	Bare	Full	5	15	20	2	0	35
2022-11-27	10	Amblyopone_australis	HUN989	AI	Epistranus	Bare	Full	3	6	1	0	0	7
2022-11-27	10	Amblyopone_australis	HUN989	AI	Epistranus	Camouflage	Full	5	1	1	0	0	2
2022-11-27	10	Amblyopone_australis	HUN989	AI	Epistranus	Debris	Full	4	27	0	0	0	27
2022-11-27	10	Austroponera_castanea	HUN232	AI	Epistranus	Debris	Full	3	19	10	0	0	29
2022-11-27	10	Austroponera_castanea	HUN232	AI	Epistranus	Camouflage	Full	1	18	9	0	0	27
2022-11-27	10	Austroponera_castanea	HUN232	AI	Epistranus	Bare	Full	2	2	3	0	0	5
2022-11-27	10	Amblyopone_australis	HUN777	AK	Syncalus	Bare	Minimal	3	0	5	5	2	5
2022-11-27	5	Austroponera_castanea	HUN189	AK	Syncalus	Camouflage	Minimal	1	1	5	3	1	6
2022-11-27	10	Austroponera_castanea	HUN189	AK	Syncalus	Bare	Minimal	2	10	33	8	1	43
2022-11-27	10	Austroponera_castanea	HUN189	AK	Syncalus	Debris	Minimal	3	0	8	4	3	8
2022-11-27	10	Austroponera_castanea	HUN189	AL	Syncalus	Debris	Minimal	4	3	5	0	0	8
2022-11-27	10	Austroponera_castanea	HUN189	AL	Syncalus	Camouflage	Minimal	5	2	2	2	0	4
2022-11-27	10	Amblyopone_australis	HUN989	AL	Syncalus	Debris	Minimal	3	3	0	0	0	3
2022-11-27	10	Amblyopone_australis	HUN989	AL	Syncalus	Bare	Minimal	2	3	0	0	0	3
2022-11-27	10	Amblyopone_australis	HUN989	AL	Syncalus	Camouflage	Minimal	1	2	0	0	0	2
2022-11-28	10	Amblyopone_australis	HUN777	AI	Epistranus	Camouflage	Full	6	1	1	0	0	2
2022-11-28	10	Amblyopone_australis	HUN777	AI	Epistranus	Bare	Full	5	6	0	0	0	6
2022-11-28	10	Austroponera_castanea	HUN189	AI	Epistranus	Debris	Full	3	13	1	0	0	14
2022-11-28	10	Amblyopone_australis	HUN777	AI	Epistranus	Debris	Full	4	9	0	0	0	9
2022-11-28	10	Austroponera_castanea	HUN189	AI	Epistranus	Camouflage	Full	2	8	1	0	0	9
2022-11-28	10	Austroponera_castanea	HUN189	AI	Epistranus	Bare	Full	1	5	2	0	0	7
2022-11-28	10	Austroponera_castanea	HUN232	AK	Syncalus	Debris	Minimal	3	4	10	2	0	14
2022-11-28	10	Austroponera_castanea	HUN232	AK	Syncalus	Camouflage	Minimal	2	5	13	13	0	18
2022-11-28	10	Austroponera_castanea	HUN232	AK	Syncalus	Bare	Minimal	1	0	22	4	0	22
2022-11-28	4	Austroponera_castanea	HUN232	AL	Syncalus	Camouflage	Minimal	6	5	9	6	0	14
2022-11-28	10	Austroponera_castanea	HUN232	AL	Syncalus	Bare	Minimal	5	0	5	6	3	5
2022-11-28	10	Austroponera_castanea	HUN232	AL	Syncalus	Debris	Minimal	4	0	3	3	1	3
2022-11-28	10	Austroponera_castanea	HUN232	AN	Syncalus	Bare	Minimal	6	1	5	4	1	6
2022-11-28	10	Amblyopone_australis	HUN777	AN	Syncalus	Bare	Minimal	3	3	0	1	2	3
2022-11-28	10	Austroponera_castanea	HUN232	AN	Syncalus	Debris	Minimal	4	2	5	5	0	7
2022-11-28	10	Amblyopone_australis	HUN777	AN	Syncalus	Debris	Minimal	2	3	2	0	0	5
2022-11-28	1	Amblyopone_australis	HUN777	AN	Syncalus	Camouflage	Minimal	1	0	1	1	0	1
2022-11-28	10	Austroponera_castanea	HUN189	AO	Syncalus	Bare	Minimal	6	0	2	1	0	2
2022-11-28	10	Austroponera_castanea	HUN189	AO	Syncalus	Debris	Minimal	4	2	2	5	0	4
2022-11-28	10	Austroponera_castanea	HUN232	AO	Syncalus	Bare	Minimal	3	6	8	0	0	14
2022-11-28	10	Austroponera_castanea	HUN232	AO	Syncalus	Debris	Minimal	2	2	3	3	0	5
2022-11-28	10	Austroponera_castanea	HUN232	AO	Syncalus	Camouflage	Minimal	1	8	10	7	0	18
2022-11-29	10	Amblyopone_australis	HUN777	AK	Syncalus	Debris	Minimal	4	2	0	0	0	2
2022-11-29	10	Amblyopone_australis	HUN777	AL	Syncalus	Bare	Minimal	1	3	3	0	0	6
2022-11-29	10	Austroponera_castanea	HUN189	AM	Syncalus	Debris	Minimal	6	17	7	3	2	24
2022-11-29	10	Austroponera_castanea	HUN189	AM	Syncalus	Camouflage	Minimal	4	18	2	1	0	20
2022-11-29	10	Austroponera_castanea	HUN189	AM	Syncalus	Bare	Minimal	5	0	7	6	2	7
2022-11-29	3	Austroponera_castanea	HUN232	AM	Syncalus	Camouflage	Minimal	3	8	2	1	0	10
2022-11-29	10	Austroponera_castanea	HUN232	AM	Syncalus	Debris	Minimal	2	16	17	5	1	33
2022-11-29	10	Austroponera_castanea	HUN232	AM	Syncalus	Bare	Minimal	1	6	14	8	1	20
2022-11-29	10	Austroponera_castanea	HUN189	AN	Syncalus	Debris	Minimal	2	12	2	1	0	14
2022-11-29	10	Austroponera_castanea	HUN189	AN	Syncalus	Bare	Minimal	1	0	10	7	3	10
2022-11-29	10	Amblyopone_australis	HUN989	AN	Syncalus	Bare	Minimal	4	5	11	7	1	16
2022-11-29	10	Amblyopone_australis	HUN989	AN	Syncalus	Debris	Minimal	6	9	4	4	1	13
2022-11-29	10	Amblyopone_australis	HUN777	AO	Syncalus	Debris	Minimal	6	12	1	0	0	13
2022-11-29	10	Amblyopone_australis	HUN777	AO	Syncalus	Bare	Minimal	5	1	1	6	1	2
2022-11-29	1	Amblyopone_australis	HUN777	AO	Syncalus	Camouflage	Minimal	4	1	0	0	0	1
2022-11-29	10	Amblyopone_australis	HUN989	AO	Syncalus	Bare	Minimal	1	9	14	1	0	23
2022-11-29	10	Amblyopone_australis	HUN989	AO	Syncalus	Debris	Minimal	2	4	0	0	0	4
2022-11-29	7	Amblyopone_australis	HUN989	AO	Syncalus	Camouflage	Minimal	3	4	10	1	0	14
2022-11-29	10	Amblyopone_australis	HUN777	AP	Syncalus	Bare	Minimal	8	2	2	0	0	4
2022-11-29	2	Amblyopone_australis	HUN777	AP	Syncalus	Camouflage	Minimal	7	1	0	0	0	1
2022-11-29	10	Austroponera_castanea	HUN232	AP	Syncalus	Bare	Minimal	6	3	5	4	1	8
2022-11-29	10	Austroponera_castanea	HUN232	AP	Syncalus	Debris	Minimal	5	4	6	2	1	10
2022-11-29	10	Austroponera_castanea	HUN232	AP	Syncalus	Camouflage	Minimal	4	4	15	5	0	19
2022-11-29	10	Amblyopone_australis	HUN989	AP	Syncalus	Debris	Minimal	1	7	12	3	2	19
2022-11-29	10	Amblyopone_australis	HUN989	AP	Syncalus	Bare	Minimal	2	2	4	11	0	6
2022-11-29	10	Amblyopone_australis	HUN777	AP	Syncalus	Debris	Minimal	9	2	1	3	1	3
2022-11-29	10	Austroponera_castanea	HUN189	AQ	Syncalus	Debris	Minimal	9	10	6	7	2	16
2022-11-29	10	Austroponera_castanea	HUN189	AQ	Syncalus	Bare	Minimal	8	4	8	8	2	12
2022-11-29	2	Austroponera_castanea	HUN189	AQ	Syncalus	Camouflage	Minimal	7	1	1	2	0	2
2022-11-29	10	Amblyopone_australis	HUN777	AQ	Syncalus	Bare	Minimal	6	1	0	2	1	1
2022-11-29	10	Amblyopone_australis	HUN777	AQ	Syncalus	Debris	Minimal	5	2	2	0	0	4
2022-11-29	4	Amblyopone_australis	HUN777	AQ	Syncalus	Camouflage	Minimal	4	1	1	0	0	2
2022-11-29	10	Austroponera_castanea	HUN232	AQ	Syncalus	Bare	Minimal	2	9	16	6	2	25
2022-11-29	5	Austroponera_castanea	HUN232	AQ	Syncalus	Camouflage	Minimal	3	8	16	8	0	24
2022-11-29	10	Austroponera_castanea	HUN232	AQ	Syncalus	Debris	Minimal	1	14	11	6	1	25
2022-11-29	5	Amblyopone_australis	HUN777	AR	Syncalus	Camouflage	Minimal	3	0	1	0	0	1
2022-11-29	10	Amblyopone_australis	HUN777	AR	Syncalus	Bare	Minimal	2	0	1	6	1	1
2022-11-29	10	Amblyopone_australis	HUN777	AR	Syncalus	Debris	Minimal	1	6	0	0	0	6
2022-11-29	10	Austroponera_castanea	HUN189	AR	Syncalus	Bare	Minimal	5	5	35	11	9	40
2022-11-29	10	Austroponera_castanea	HUN189	AR	Syncalus	Debris	Minimal	4	6	12	2	3	18
2022-11-29	10	Amblyopone_australis	HUN989	AR	Syncalus	Camouflage	Minimal	7	10	18	2	1	28
2022-11-29	10	Austroponera_castanea	HUN189	AR	Syncalus	Camouflage	Minimal	6	5	1	0	0	6
2022-11-30	10	Austroponera_castanea	HUN189	AP	Syncalus	Debris	Minimal	1	5	7	0	0	12
2022-11-30	10	Austroponera_castanea	HUN189	AP	Syncalus	Bare	Minimal	2	4	13	12	1	17
2022-11-30	10	Austroponera_castanea	HUN189	AP	Syncalus	Camouflage	Minimal	3	36	10	2	0	46
2022-11-30	10	Amblyopone_australis	HUN989	AQ	Syncalus	Debris	Minimal	1	10	3	0	0	13
2022-11-30	10	Amblyopone_australis	HUN989	AQ	Syncalus	Bare	Minimal	2	10	1	0	0	11
2022-11-30	10	Austroponera_castanea	HUN232	AR	Syncalus	Debris	Minimal	1	8	2	3	0	10
2022-11-30	10	Austroponera_castanea	HUN232	AR	Syncalus	Bare	Minimal	2	10	11	8	2	21
2022-11-30	6	Austroponera_castanea	HUN232	AR	Syncalus	Camouflage	Minimal	3	19	5	4	0	24
2022-11-30	10	Amblyopone_australis	HUN989	AS	Rytinotus squamulosus	Debris	Full	8	9	13	0	0	22
2022-11-30	1	Amblyopone_australis	HUN989	AS	Rytinotus squamulosus	Camouflage	Full	9	0	1	0	0	1
2022-11-30	10	Amblyopone_australis	HUN989	AS	Rytinotus squamulosus	Bare	Full	7	6	11	0	0	17
2022-11-30	10	Austroponera_castanea	HUN189	AS	Rytinotus squamulosus	Bare	Full	6	5	7	0	0	12
2022-11-30	10	Austroponera_castanea	HUN189	AS	Rytinotus squamulosus	Debris	Full	4	2	2	3	0	4
2022-11-30	10	Austroponera_castanea	HUN189	AS	Rytinotus squamulosus	Camouflage	Full	5	20	25	1	0	45
2022-11-30	10	Austroponera_castanea	HUN232	AS	Rytinotus squamulosus	Bare	Full	1	15	62	2	0	77
2022-11-30	01:40:00	Austroponera_castanea	HUN232	AS	Rytinotus squamulosus	Camouflage	Full	2	9	2	0	0	11
2022-11-30	10	Austroponera_castanea	HUN232	AS	Rytinotus squamulosus	Debris	Full	3	7	14	1	0	21
2022-11-30	10	Amblyopone_australis	HUN989	AT	Syncalus	Bare	Minimal	6	1	13	3	0	14
2022-11-30	10	Austroponera_castanea	HUN189	AT	Syncalus	Debris	Minimal	4	2	1	1	0	3
2022-11-30	10	Amblyopone_australis	HUN989	AT	Syncalus	Camouflage	Minimal	5	9	6	2	0	15
2022-11-30	10	Austroponera_castanea	HUN189	AT	Syncalus	Camouflage	Minimal	2	20	9	5	0	29
2022-11-30	10	Austroponera_castanea	HUN189	AT	Syncalus	Debris	Minimal	3	1	4	1	0	5
2022-11-30	10	Austroponera_castanea	HUN189	AT	Syncalus	Bare	Minimal	1	3	10	6	0	13
2022-11-30	10	Amblyopone_australis	HUN777	AT	Syncalus	Debris	Minimal	8	1	5	3	0	6
2022-11-30	10	Amblyopone_australis	HUN777	AT	Syncalus	Bare	Minimal	7	2	6	2	0	8
2022-11-30	10	Austroponera_castanea	HUN232	AU	Syncalus	Bare	Minimal	8	0	9	11	2	9
2022-11-30	10	Austroponera_castanea	HUN232	AU	Syncalus	Camouflage	Minimal	9	45	48	7	1	93
2022-11-30	10	Austroponera_castanea	HUN232	AU	Syncalus	Debris	Minimal	7	2	13	2	0	15
2022-11-30	10	Amblyopone_australis	HUN989	AU	Syncalus	Camouflage	Minimal	2	5	1	0	0	6
2022-11-30	10	Amblyopone_australis	HUN989	AU	Syncalus	Debris	Minimal	3	4	6	2	0	10
2022-11-30	10	Amblyopone_australis	HUN989	AU	Syncalus	Bare	Minimal	1	4	1	2	0	5
2022-11-30	6	Amblyopone_australis	HUN777	AU	Syncalus	Debris	Minimal	4	0	1	1	1	1
2022-11-30	03:30:00	Amblyopone_australis	HUN777	AU	Syncalus	Camouflage	Minimal	5	1	1	1	0	2
2022-11-30	10	Amblyopone_australis	HUN777	AU	Syncalus	Bare	Minimal	6	0	15	5	0	15
2022-12-01	10	Amblyopone_australis	HUN777	AS	Rytinotus squamulosus	Bare	Full	1	1	8	2	0	9
2022-12-01	10	Amblyopone_australis	HUN777	AS	Rytinotus squamulosus	Bare	Full	2	7	8	0	0	15
2022-12-01	10	Amblyopone_australis	HUN777	AS	Rytinotus squamulosus	Debris	Full	3	9	1	0	0	10
2022-12-01	4	Austroponera_castanea	HUN232	AT	Syncalus	Debris	Minimal	3	6	2	2	0	8
2022-12-01	10	Austroponera_castanea	HUN232	AT	Syncalus	Bare	Minimal	2	0	18	7	0	18
2022-12-01	1	Austroponera_castanea	HUN232	AT	Syncalus	Camouflage	Minimal	2	3	3	0	0	6
2022-12-01	10	Austroponera_castanea	HUN189	AU	Syncalus	Bare	Minimal	1	7	5	3	1	12
2022-12-01	10	Austroponera_castanea	HUN189	AU	Syncalus	Camouflage	Minimal	2	20	8	2	0	28
2022-12-01	10	Austroponera_castanea	HUN189	AU	Syncalus	Debris	Minimal	3	5	2	0	0	7
2022-12-01	10	Austroponera_castanea	HUN189	AV	Chorasus	Debris	Partial	1	20	4	0	0	24
2022-12-01	6	Amblyopone_australis	HUN777	AV	Chorasus	Camouflage	Partial	4	3	1	0	0	4
2022-12-01	10	Amblyopone_australis	HUN777	AV	Chorasus	Debris	Partial	5	4	0	0	0	4
2022-12-01	10	Austroponera_castanea	HUN189	AV	Chorasus	Bare	Partial	2	14	9	0	0	23
2022-12-01	6	Austroponera_castanea	HUN189	AV	Chorasus	Camouflage	Partial	3	14	9	0	0	23
2022-12-01	08:30:00	Austroponera_castanea	HUN232	AV	Chorasus	Camouflage	Partial	8	5	11	0	0	16
2022-12-01	10	Austroponera_castanea	HUN232	AV	Chorasus	Debris	Partial	9	3	6	1	0	9
2022-12-01	10	Amblyopone_australis	HUN777	AV	Chorasus	Bare	Partial	6	0	2	0	0	2
2022-12-01	10	Austroponera_castanea	HUN232	AV	Chorasus	Bare	Partial	7	3	23	3	2	26
2022-12-01	10	Amblyopone_australis	HUN989	AV	Chorasus	Debris	Partial	10	16	4	1	0	20
2022-12-01	10	Amblyopone_australis	HUN777	AW	Syncalus	Debris	Minimal	1	6	0	0	0	6
2022-12-01	10	Amblyopone_australis	HUN777	AW	Syncalus	Bare	Minimal	2	0	3	5	1	3
2022-12-01	10	Austroponera_castanea	HUN189	AW	Syncalus	Camouflage	Minimal	12	8	7	0	0	15
2022-12-01	10	Austroponera_castanea	HUN189	AW	Syncalus	Debris	Minimal	10	9	2	4	0	11
2022-12-01	10	Austroponera_castanea	HUN189	AW	Syncalus	Debris	Minimal	11	1	8	2	2	9
2022-12-01	10	Austroponera_castanea	HUN232	AW	Syncalus	Camouflage	Minimal	4	3	0	0	0	3
2022-12-01	3	Austroponera_castanea	HUN232	AW	Syncalus	Debris	Minimal	5	0	5	2	0	5
2022-12-01	10	Amblyopone_australis	HUN989	AW	Syncalus	Debris	Minimal	9	0	3	1	0	3
2022-12-01	1	Austroponera_castanea	HUN232	AW	Syncalus	Bare	Minimal	6	0	3	0	0	3
2022-12-01	10	Amblyopone_australis	HUN989	AW	Syncalus	Bare	Minimal	7	3	12	2	1	15
2022-12-01	10	Amblyopone_australis	HUN989	AX	Rytinotus squamulosus	Debris	Full	5	2	5	1	0	7
2022-12-01	10	Austroponera_castanea	HUN189	AX	Rytinotus squamulosus	Debris	Full	9	12	35	12	1	47
2022-12-01	10	Amblyopone_australis	HUN989	AX	Rytinotus squamulosus	Bare	Full	6	4	17	1	0	21
2022-12-01	10	Austroponera_castanea	HUN189	AX	Rytinotus squamulosus	Bare	Full	7	3	29	4	0	32
2022-12-01	10	Austroponera_castanea	HUN232	AX	Rytinotus squamulosus	Debris	Full	1	13	27	2	0	40
2022-12-01	10	Austroponera_castanea	HUN232	AX	Rytinotus squamulosus	Bare	Full	2	8	41	2	0	49
2022-12-01	10	Austroponera_castanea	HUN232	AX	Rytinotus squamulosus	Camouflage	Full	3	52	61	1	0	113
2022-12-01	10	Amblyopone_australis	HUN777	AX	Rytinotus squamulosus	Debris	Full	10	0	3	3	0	3
2022-12-01	10	Amblyopone_australis	HUN777	AX	Rytinotus squamulosus	Bare	Full	11	1	5	1	0	6
2022-12-05	10	Amblyopone_australis	HUN777	AY	Syncalus	Debris	Minimal	10	2	0	0	0	2
2022-12-05	10	Amblyopone_australis	HUN777	AY	Syncalus	Bare	Minimal	11	0	1	3	1	1
2022-12-05	04:30:00	Amblyopone_australis	HUN777	AY	Syncalus	Camouflage	Minimal	12	4	0	0	0	4
2022-12-05	10	Amblyopone_australis	HUN989	AY	Syncalus	Camouflage	Minimal	4	7	4	0	0	11
2022-12-05	10	Amblyopone_australis	HUN989	AY	Syncalus	Debris	Minimal	5	16	0	0	0	16
2022-12-05	10	Amblyopone_australis	HUN989	AY	Syncalus	Bare	Minimal	6	3	4	1	0	7
2022-12-05	10	Austroponera_castanea	HUN232	AY	Syncalus	Camouflage	Minimal	3	26	15	1	0	41
2022-12-05	10	Austroponera_castanea	HUN232	AY	Syncalus	Debris	Minimal	1	6	8	6	0	14
2022-12-05	10	Austroponera_castanea	HUN232	AY	Syncalus	Bare	Minimal	2	15	42	27	0	57
2022-12-05	10	Austroponera_castanea	HUN189	AY	Syncalus	Bare	Minimal	7	5	16	6	0	21
2022-12-05	5	Austroponera_castanea	HUN189	AY	Syncalus	Camouflage	Minimal	8	13	12	2	0	25
2022-12-05	1	Austroponera_castanea	HUN189	AY	Syncalus	Debris	Minimal	9	1	1	1	0	2
2022-12-05	10	Amblyopone_australis	HUN777	AZ	Syncalus	Debris	Minimal	9	3	0	1	0	3
2022-12-05	4	Austroponera_castanea	HUN189	AZ	Syncalus	Camouflage	Minimal	4	0	2	1	0	2
2022-12-05	10	Amblyopone_australis	HUN989	AZ	Syncalus	Debris	Minimal	1	15	1	0	0	16
2022-12-05	10	Amblyopone_australis	HUN989	AZ	Syncalus	Bare	Minimal	2	4	3	1	0	7
2022-12-05	3	Amblyopone_australis	HUN989	AZ	Syncalus	Camouflage	Minimal	3	1	1	1	0	2
2022-12-05	10	Amblyopone_australis	HUN777	AZ	Syncalus	Bare	Minimal	7	3	0	2	0	3
2022-12-05	10	Austroponera_castanea	HUN189	AZ	Syncalus	Debris	Minimal	5	6	9	3	0	15
2022-12-05	10	Austroponera_castanea	HUN189	AZ	Syncalus	Bare	Minimal	6	2	8	5	1	10
2022-12-05	10	Austroponera_castanea	HUN232	AZ	Syncalus	Bare	Minimal	11	0	7	6	3	7
2022-12-05	10	Austroponera_castanea	HUN232	AZ	Syncalus	Camouflage	Minimal	12	10	6	6	0	16
2022-12-05	10	Austroponera_castanea	HUN232	AZ	Syncalus	Debris	Minimal	10	1	4	6	3	5
2022-12-05	10	Austroponera_castanea	HUN189	BA	Syncalus	Camouflage	Minimal	3	5	5	0	0	10
2022-12-05	10	Austroponera_castanea	HUN189	BA	Syncalus	Debris	Minimal	1	8	5	0	0	13
2022-12-05	10	Austroponera_castanea	HUN189	BA	Syncalus	Bare	Minimal	2	11	15	3	2	26
2022-12-05	10	Austroponera_castanea	HUN232	BA	Syncalus	Bare	Minimal	7	9	16	4	0	25
2022-12-05	10	Austroponera_castanea	HUN232	BA	Syncalus	Camouflage	Minimal	8	24	33	3	0	57
2022-12-05	10	Austroponera_castanea	HUN232	BA	Syncalus	Debris	Minimal	9	7	6	0	0	13
2022-12-05	10	Amblyopone_australis	HUN777	BA	Syncalus	Debris	Minimal	5	2	5	2	0	7
2022-12-05	10	Amblyopone_australis	HUN777	BA	Syncalus	Bare	Minimal	6	0	5	1	1	5
2022-12-05	10	Amblyopone_australis	HUN989	BA	Syncalus	Debris	Minimal	10	5	1	1	0	6
2022-12-05	10	Amblyopone_australis	HUN989	BA	Syncalus	Bare	Minimal	11	3	4	1	0	7
2022-12-06	10	Austroponera_castanea	HUN189	BB	Syncalus	Bare	Minimal	12	10	12	1	0	22
2022-12-06	10	Austroponera_castanea	HUN189	BB	Syncalus	Debris	Minimal	10	11	17	4	0	28
2022-12-06	10	Austroponera_castanea	HUN232	BB	Syncalus	Camouflage	Minimal	6	3	5	1	0	8
2022-12-06	10	Amblyopone_australis	HUN777	BB	Syncalus	Debris	Minimal	9	5	5	4	1	10
2022-12-06	10	Austroponera_castanea	HUN232	BB	Syncalus	Debris	Minimal	4	8	6	3	1	14
2022-12-06	10	Austroponera_castanea	HUN232	BB	Syncalus	Bare	Minimal	5	15	12	20	4	27
2022-12-06	10	Amblyopone_australis	HUN989	BB	Syncalus	Bare	Minimal	1	9	8	1	0	17
2022-12-06	10	Amblyopone_australis	HUN989	BB	Syncalus	Debris	Minimal	2	15	9	3	1	24
2022-12-06	10	Austroponera_castanea	HUN189	BE	Heterargus	Debris	Full	9	12	0	0	0	12
2022-12-06	10	Amblyopone_australis	HUN989	BE	Heterargus	Camouflage	Full	11	25	4	0	0	29
2022-12-06	10	Amblyopone_australis	HUN989	BE	Heterargus	Debris	Full	12	16	1	0	0	17
2022-12-06	10	Amblyopone_australis	HUN989	BE	Heterargus	Bare	Full	10	5	0	0	0	5
2022-12-06	10	Amblyopone_australis	HUN777	BE	Heterargus	Bare	Full	5	3	0	0	0	3
2022-12-06	10	Amblyopone_australis	HUN777	BE	Heterargus	Camouflage	Full	6	11	2	0	0	13
2022-12-06	10	Austroponera_castanea	HUN189	BE	Heterargus	Camouflage	Full	7	2	0	0	0	2
2022-12-06	10	Austroponera_castanea	HUN189	BE	Heterargus	Bare	Full	8	17	3	0	0	20
2022-12-06	10	Austroponera_castanea	HUN232	BE	Heterargus	Debris	Full	3	16	2	0	0	18
2022-12-06	10	Austroponera_castanea	HUN232	BE	Heterargus	Bare	Full	1	7	6	2	0	13
2022-12-06	2	Austroponera_castanea	HUN232	BE	Heterargus	Camouflage	Full	2	13	4	2	0	17
2022-12-06	10	Amblyopone_australis	HUN777	BE	Heterargus	Debris	Full	4	2	0	0	0	2
2022-12-06	10	Austroponera_castanea	HUN232	BF	Heterargus	Camouflage	Full	11	36	8	1	0	44
2022-12-06	10	Austroponera_castanea	HUN232	BF	Heterargus	Debris	Full	12	6	4	0	0	10
2022-12-06	10	Austroponera_castanea	HUN232	BF	Heterargus	Bare	Full	10	5	8	2	2	13
2022-12-06	2	Amblyopone_australis	HUN989	BF	Heterargus	Camouflage	Full	9	2	4	0	0	6
2022-12-06	10	Austroponera_castanea	HUN189	BF	Heterargus	Bare	Full	5	11	9	3	2	20
2022-12-06	10	Austroponera_castanea	HUN189	BF	Heterargus	Camouflage	Full	6	1	2	0	0	3
2022-12-06	10	Amblyopone_australis	HUN989	BF	Heterargus	Debris	Full	7	9	1	0	0	10
2022-12-06	10	Amblyopone_australis	HUN989	BF	Heterargus	Bare	Full	8	6	0	0	0	6
2022-12-06	10	Austroponera_castanea	HUN189	BF	Heterargus	Debris	Full	4	21	3	0	0	24
2022-12-06	10	Amblyopone_australis	HUN777	BF	Heterargus	Bare	Full	1	4	4	0	0	8
2022-12-06	3	Amblyopone_australis	HUN777	BF	Heterargus	Camouflage	Full	2	1	0	0	0	1
2022-12-06	10	Amblyopone_australis	HUN777	BF	Heterargus	Debris	Full	3	8	0	0	0	8
2022-12-07	10	Amblyopone_australis	HUN777	BC	Pristoderus dissimilis	Debris	Minimal	4	5	2	1	0	7
2022-12-07	10	Amblyopone_australis	HUN989	BC	Pristoderus dissimilis	Debris	Minimal	9	11	1	1	1	12
2022-12-07	10	Amblyopone_australis	HUN777	BC	Pristoderus dissimilis	Bare	Minimal	5	7	4	2	1	11
2022-12-07	10	Amblyopone_australis	HUN989	BC	Pristoderus dissimilis	Camouflage	Minimal	7	1	2	1	0	3
2022-12-07	10	Amblyopone_australis	HUN989	BC	Pristoderus dissimilis	Bare	Minimal	8	10	15	1	0	25
2022-12-07	10	Austroponera_castanea	HUN232	BC	Pristoderus dissimilis	Debris	Minimal	10	0	6	3	1	6
2022-12-07	10	Austroponera_castanea	HUN232	BC	Pristoderus dissimilis	Bare	Minimal	11	4	9	6	1	13
2022-12-07	2	Austroponera_castanea	HUN232	BC	Pristoderus dissimilis	Camouflage	Minimal	12	0	2	0	0	2
2022-12-07	10	Austroponera_castanea	HUN189	BC	Pristoderus dissimilis	Bare	Minimal	1	12	20	0	0	32
2022-12-07	1	Austroponera_castanea	HUN189	BC	Pristoderus dissimilis	Camouflage	Minimal	2	2	0	0	0	2
2022-12-07	10	Austroponera_castanea	HUN189	BC	Pristoderus dissimilis	Debris	Minimal	3	6	1	0	0	7
2022-12-07	10	Amblyopone_australis	HUN989	BD	Tarphiomimus	Bare	Partial	1	3	0	0	0	3
2022-12-07	10	Amblyopone_australis	HUN989	BD	Tarphiomimus	Camouflage	Partial	2	15	3	0	0	18
2022-12-07	10	Amblyopone_australis	HUN989	BD	Tarphiomimus	Debris	Partial	3	1	0	0	0	1
2022-12-07	10	Amblyopone_australis	HUN777	BD	Tarphiomimus	Debris	Partial	10	5	1	0	0	6
2022-12-07	10	Amblyopone_australis	HUN777	BD	Tarphiomimus	Bare	Partial	11	1	3	1	0	4
2022-12-07	10	Amblyopone_australis	HUN777	BD	Tarphiomimus	Camouflage	Partial	12	4	0	0	0	4
2022-12-07	4	Austroponera_castanea	HUN189	BD	Tarphiomimus	Camouflage	Partial	9	0	1	0	0	1
2022-12-07	10	Austroponera_castanea	HUN232	BD	Tarphiomimus	Bare	Partial	5	4	7	10	2	11
2022-12-07	8	Austroponera_castanea	HUN232	BD	Tarphiomimus	Camouflage	Partial	6	5	2	1	0	7
2022-12-07	10	Austroponera_castanea	HUN189	BD	Tarphiomimus	Debris	Partial	7	1	4	0	0	5
2022-12-07	10	Austroponera_castanea	HUN189	BD	Tarphiomimus	Bare	Partial	8	2	7	0	0	9
2022-12-07	10	Austroponera_castanea	HUN232	BD	Tarphiomimus	Debris	Partial	4	4	11	3	0	15
2022-12-07	10	Austroponera_castanea	HUN189	BG	Pycnomerus	Debris	Minimal	10	3	1	1	1	4
2022-12-07	10	Austroponera_castanea	HUN189	BG	Pycnomerus	Bare	Minimal	11	0	1	1	0	1
2022-12-07	10	Austroponera_castanea	HUN189	BG	Pycnomerus	Camouflage	Minimal	12	2	1	0	0	3
2022-12-07	10	Austroponera_castanea	HUN232	BG	Pycnomerus	Debris	Minimal	9	2	0	0	0	2
2022-12-07	10	Austroponera_castanea	HUN232	BG	Pycnomerus	Camouflage	Minimal	7	11	6	1	0	17
2022-12-07	10	Austroponera_castanea	HUN232	BG	Pycnomerus	Bare	Minimal	8	7	1	1	0	8
2022-12-07	10	Amblyopone_australis	HUN989	BG	Pycnomerus	Bare	Minimal	5	2	0	0	0	2
2022-12-07	10	Amblyopone_australis	HUN989	BG	Pycnomerus	Camouflage	Minimal	6	9	1	0	0	10
2022-12-07	10	Amblyopone_australis	HUN989	BG	Pycnomerus	Debris	Minimal	4	3	0	0	0	3
2022-12-07	10	Amblyopone_australis	HUN777	BG	Pycnomerus	Debris	Minimal	3	11	0	0	0	11
2022-12-07	10	Amblyopone_australis	HUN777	BG	Pycnomerus	Bare	Minimal	1	10	1	1	0	11
2022-12-09	10	Austroponera_castanea	HUN232	BH	Syncalus	Debris	Minimal	3	27	12	4	0	39
2022-12-09	10	Austroponera_castanea	HUN232	BH	Syncalus	Bare	Minimal	1	4	27	15	2	31
2022-12-09	7	Austroponera_castanea	HUN232	BH	Syncalus	Camouflage	Minimal	2	7	7	5	0	14
2022-12-09	10	Amblyopone_australis	HUN989	BH	Syncalus	Debris	Minimal	9	29	15	1	1	44
2022-12-09	10	Amblyopone_australis	HUN777	BH	Syncalus	Bare	Minimal	5	4	3	0	0	7
2022-12-09	10	Amblyopone_australis	HUN777	BH	Syncalus	Camouflage	Minimal	6	6	0	0	0	6
2022-12-09	1	Amblyopone_australis	HUN989	BH	Syncalus	Camouflage	Minimal	7	1	0	0	0	1
2022-12-09	10	Amblyopone_australis	HUN989	BH	Syncalus	Bare	Minimal	8	10	19	1	0	29
2022-12-09	10	Amblyopone_australis	HUN777	BH	Syncalus	Debris	Minimal	4	7	4	0	0	11
2022-12-09	10	Austroponera_castanea	HUN189	BH	Syncalus	Camouflage	Minimal	11	6	1	0	0	7
2022-12-09	10	Austroponera_castanea	HUN189	BH	Syncalus	Bare	Minimal	12	4	3	2	0	7
2022-12-09	10	Austroponera_castanea	HUN189	BH	Syncalus	Debris	Minimal	10	6	8	3	0	14
2022-12-09	10	Amblyopone_australis	HUN989	BI	Syncalus	Debris	Minimal	4	1	2	1	0	3
2022-12-09	10	Amblyopone_australis	HUN777	BI	Syncalus	Debris	Minimal	3	10	0	0	0	10
2022-12-09	10	Amblyopone_australis	HUN777	BI	Syncalus	Bare	Minimal	1	3	1	0	0	4
2022-12-09	10	Amblyopone_australis	HUN989	BI	Syncalus	Bare	Minimal	5	7	1	1	0	8
2022-12-09	10	Amblyopone_australis	HUN989	BI	Syncalus	Camouflage	Minimal	6	1	1	0	0	2
2022-12-09	10	Austroponera_castanea	HUN189	BI	Syncalus	Camouflage	Minimal	7	7	2	0	0	9
2022-12-09	10	Austroponera_castanea	HUN189	BI	Syncalus	Bare	Minimal	8	7	6	0	0	13
2022-12-09	10	Austroponera_castanea	HUN189	BI	Syncalus	Debris	Minimal	9	6	0	0	0	6
2022-12-09	10	Austroponera_castanea	HUN232	BI	Syncalus	Camouflage	Minimal	11	13	8	5	0	21
2022-12-09	10	Austroponera_castanea	HUN232	BI	Syncalus	Bare	Minimal	12	8	10	3	0	18
2022-12-09	10	Austroponera_castanea	HUN232	BI	Syncalus	Debris	Minimal	10	7	9	5	1	16
2022-12-09	10	Amblyopone_australis	HUN989	BJ	Pristoderus salebrosus	Debris	Minimal	3	4	0	0	0	4
2022-12-09	10	Amblyopone_australis	HUN989	BJ	Pristoderus salebrosus	Bare	Minimal	1	4	1	0	0	5
2022-12-09	10	Amblyopone_australis	HUN989	BJ	Pristoderus salebrosus	Camouflage	Minimal	2	5	0	0	0	5
2022-12-09	10	Austroponera_castanea	HUN189	BJ	Pristoderus salebrosus	Bare	Minimal	5	7	2	1	1	9
2022-12-09	1	Austroponera_castanea	HUN189	BJ	Pristoderus salebrosus	Camouflage	Minimal	6	1	1	0	0	2
2022-12-09	10	Austroponera_castanea	HUN232	BJ	Pristoderus salebrosus	Camouflage	Minimal	7	19	5	2	0	24
2022-12-09	10	Austroponera_castanea	HUN232	BJ	Pristoderus salebrosus	Bare	Minimal	8	4	16	8	0	20
2022-12-09	10	Austroponera_castanea	HUN189	BJ	Pristoderus salebrosus	Debris	Minimal	4	21	3	0	0	24
2022-12-09	10	Amblyopone_australis	HUN777	BJ	Pristoderus salebrosus	Bare	Minimal	11	3	2	1	0	5
2022-12-09	10	Amblyopone_australis	HUN777	BJ	Pristoderus salebrosus	Debris	Minimal	10	2	2	1	1	4
2022-12-09	10	Austroponera_castanea	HUN232	BJ	Pristoderus salebrosus	Debris	Minimal	9	5	3	3	0	8
2022-12-19	10	Austroponera_castanea	HUN232	BK	Pristoderus bakewelli	Bare	Minimal	1	2	45	20	0	47
2022-12-19	5	Austroponera_castanea	HUN232	BK	Pristoderus bakewelli	Camouflage	Minimal	2	9	18	7	0	27
2022-12-19	10	Austroponera_castanea	HUN232	BK	Pristoderus bakewelli	Debris	Minimal	3	8	32	13	2	40
2022-12-19	10	Austroponera_castanea	HUN189	BK	Pristoderus bakewelli	Debris	Minimal	3	6	16	8	0	22
2022-12-19	10	Austroponera_castanea	HUN189	BK	Pristoderus bakewelli	Debris	Minimal	4	9	6	2	0	15
2022-12-19	10	Austroponera_castanea	HUN189	BK	Pristoderus bakewelli	Bare	Minimal	5	13	20	6	0	33
2022-12-19	10	Austroponera_castanea	HUN189	BK	Pristoderus bakewelli	Camouflage	Minimal	6	5	0	0	0	5
2022-12-19	10	Amblyopone_australis	HUN989	BK	Pristoderus bakewelli	Debris	Minimal	10	0	2	0	0	2
2022-12-19	10	Amblyopone_australis	HUN989	BK	Pristoderus bakewelli	Bare	Minimal	11	2	0	0	0	2
2022-12-19	10	Amblyopone_australis	HUN989	BK	Pristoderus bakewelli	Camouflage	Minimal	12	2	1	0	0	3
2022-12-19	10	Amblyopone_australis	HUN777	BK	Pristoderus bakewelli	Bare	Minimal	8	1	3	2	0	4
2022-12-19	10	Amblyopone_australis	HUN777	BK	Pristoderus bakewelli	Debris	Minimal	9	0	1	0	0	1
2022-12-19	10	Austroponera_castanea	HUN189	BL	Pristoderus bakewelli	Bare	Minimal	1	5	21	2	0	26
2022-12-19	10	Austroponera_castanea	HUN189	BL	Pristoderus bakewelli	Camouflage	Minimal	2	2	1	0	0	3
2022-12-19	10	Amblyopone_australis	HUN989	BL	Pristoderus bakewelli	Camouflage	Minimal	7	1	1	0	0	2
2022-12-19	10	Amblyopone_australis	HUN989	BL	Pristoderus bakewelli	Bare	Minimal	8	9	14	3	1	23
2022-12-19	10	Austroponera_castanea	HUN232	BL	Pristoderus bakewelli	Bare	Minimal	11	5	22	15	0	27
2022-12-19	10	Austroponera_castanea	HUN232	BL	Pristoderus bakewelli	Debris	Minimal	12	6	26	17	0	32
2022-12-19	10	Amblyopone_australis	HUN989	BL	Pristoderus bakewelli	Debris	Minimal	9	7	3	0	0	10
2022-12-19	02:30:00	Austroponera_castanea	HUN232	BL	Pristoderus bakewelli	Camouflage	Minimal	10	4	12	2	0	16
2022-12-19	10	Amblyopone_australis	HUN777	BL	Pristoderus bakewelli	Bare	Minimal	5	0	6	5	1	6
2022-12-19	9	Amblyopone_australis	HUN777	BL	Pristoderus bakewelli	Camouflage	Minimal	6	1	0	0	0	1
2022-12-19	10	Amblyopone_australis	HUN989	BM	Pristoderus bakewelli	Debris	Minimal	4	2	4	0	0	6
2022-12-19	10	Amblyopone_australis	HUN989	BM	Pristoderus bakewelli	Bare	Minimal	5	2	2	1	0	4
2022-12-19	10	Amblyopone_australis	HUN989	BM	Pristoderus bakewelli	Camouflage	Minimal	6	3	2	0	0	5
2022-12-19	10	Austroponera_castanea	HUN232	BM	Pristoderus bakewelli	Debris	Minimal	7	3	48	23	1	51
2022-12-19	10	Austroponera_castanea	HUN232	BM	Pristoderus bakewelli	Bare	Minimal	8	5	22	14	3	27
2022-12-19	10	Austroponera_castanea	HUN232	BM	Pristoderus bakewelli	Camouflage	Minimal	9	25	12	5	0	37
2022-12-19	10	Amblyopone_australis	HUN777	BM	Pristoderus bakewelli	Debris	Minimal	3	3	0	0	0	3
2022-12-19	10	Amblyopone_australis	HUN777	BM	Pristoderus bakewelli	Bare	Minimal	1	1	5	3	0	6
2022-12-19	10	Austroponera_castanea	HUN189	BM	Pristoderus bakewelli	Camouflage	Minimal	10	11	3	2	0	14
2022-12-19	10	Austroponera_castanea	HUN189	BM	Pristoderus bakewelli	Bare	Minimal	11	12	14	6	0	26
2022-12-19	10	Austroponera_castanea	HUN189	BM	Pristoderus bakewelli	Debris	Minimal	12	18	3	0	0	21
2022-12-20	10	Austroponera_castanea	HUN232	BN	Pristoderus bakewelli	Camouflage	Minimal	3	0	10	3	1	10
2022-12-20	10	Austroponera_castanea	HUN232	BN	Pristoderus bakewelli	Debris	Minimal	1	7	11	6	5	18
2022-12-20	10	Austroponera_castanea	HUN232	BN	Pristoderus bakewelli	Bare	Minimal	2	3	17	21	11	20
2022-12-20	10	Amblyopone_australis	HUN777	BN	Pristoderus bakewelli	Debris	Minimal	6	2	3	3	3	5
2022-12-20	10	Amblyopone_australis	HUN777	BN	Pristoderus bakewelli	Bare	Minimal	4	1	6	6	6	7
2022-12-20	10	Amblyopone_australis	HUN989	BN	Pristoderus bakewelli	Debris	Minimal	7	0	5	4	0	5
2022-12-20	10	Amblyopone_australis	HUN989	BN	Pristoderus bakewelli	Bare	Minimal	8	0	2	0	0	2
2022-12-20	10	Austroponera_castanea	HUN189	BN	Pristoderus bakewelli	Bare	Minimal	11	2	7	4	0	9
2022-12-20	10	Austroponera_castanea	HUN189	BN	Pristoderus bakewelli	Debris	Minimal	12	16	8	3	0	24
2022-12-20	2	Amblyopone_australis	HUN989	BN	Pristoderus bakewelli	Camouflage	Minimal	9	1	0	0	0	1
2022-12-20	10	Amblyopone_australis	HUN989	BO	Pristoderus bakewelli	Bare	Minimal	4	4	3	1	0	7
2022-12-20	10	Amblyopone_australis	HUN989	BO	Pristoderus bakewelli	Bare	Minimal	4	4	3	1	0	7
2022-12-20	10	Austroponera_castanea	HUN189	BO	Pristoderus bakewelli	Debris	Minimal	7	12	7	6	0	19
2022-12-20	10	Austroponera_castanea	HUN189	BO	Pristoderus bakewelli	Bare	Minimal	8	16	25	11	1	41
2022-12-20	10	Amblyopone_australis	HUN989	BO	Pristoderus bakewelli	Debris	Minimal	6	3	1	0	0	4
2022-12-20	10	Austroponera_castanea	HUN189	BO	Pristoderus bakewelli	Camouflage	Minimal	9	6	1	1	0	7
2022-12-20	10	Austroponera_castanea	HUN232	BO	Pristoderus bakewelli	Camouflage	Minimal	10	10	6	5	3	16
2022-12-20	10	Austroponera_castanea	HUN232	BO	Pristoderus bakewelli	Bare	Minimal	11	1	38	20	12	39
2022-12-20	10	Austroponera_castanea	HUN232	BO	Pristoderus bakewelli	Debris	Minimal	12	11	29	16	6	40
2022-12-20	10	Amblyopone_australis	HUN777	BO	Pristoderus bakewelli	Camouflage	Minimal	3	1	0	0	0	1
2022-12-20	10	Amblyopone_australis	HUN777	BO	Pristoderus bakewelli	Debris	Minimal	1	1	2	0	0	3
2022-12-20	10	Amblyopone_australis	HUN777	BO	Pristoderus bakewelli	Bare	Minimal	2	2	3	2	2	5
2022-12-20	10	Austroponera_castanea	HUN189	BP	Pristoderus bakewelli	Debris	Minimal	1	14	15	3	0	29
2022-12-20	10	Austroponera_castanea	HUN189	BP	Pristoderus bakewelli	Bare	Minimal	2	20	29	14	0	49
2022-12-20	1	Austroponera_castanea	HUN189	BP	Pristoderus bakewelli	Camouflage	Minimal	3	1	1	0	0	2
2022-12-20	10	Amblyopone_australis	HUN777	BP	Pristoderus bakewelli	Debris	Minimal	7	0	1	1	1	1
2022-12-20	10	Austroponera_castanea	HUN232	BP	Pristoderus bakewelli	Debris	Minimal	6	17	9	7	4	26
2022-12-20	10	Austroponera_castanea	HUN232	BP	Pristoderus bakewelli	Bare	Minimal	4	7	32	20	18	39
2022-12-20	10	Austroponera_castanea	HUN232	BP	Pristoderus bakewelli	Camouflage	Minimal	5	6	0	0	0	6
2022-12-20	10	Amblyopone_australis	HUN777	BP	Pristoderus bakewelli	Bare	Minimal	8	4	9	9	9	13
2022-12-20	10	Amblyopone_australis	HUN777	BP	Pristoderus bakewelli	Camouflage	Minimal	9	0	1	1	1	1
2022-12-20	2	Amblyopone_australis	HUN989	BP	Pristoderus bakewelli	Camouflage	Minimal	10	2	6	0	0	8
2022-12-20	10	Amblyopone_australis	HUN989	BP	Pristoderus bakewelli	Bare	Minimal	11	0	2	1	0	2
2022-12-20	10	Amblyopone_australis	HUN989	BP	Pristoderus bakewelli	Debris	Minimal	12	2	1	0	0	3
2022-12-20	10	Austroponera_castanea	HUN189	BQ	Pristoderus bakewelli	Bare	Minimal	4	3	33	19	2	36
2022-12-20	10	Amblyopone_australis	HUN989	BQ	Pristoderus bakewelli	Debris	Minimal	1	9	5	3	0	14
2022-12-20	10	Amblyopone_australis	HUN989	BQ	Pristoderus bakewelli	Bare	Minimal	2	0	8	2	0	8
2022-12-20	10	Amblyopone_australis	HUN989	BQ	Pristoderus bakewelli	Camouflage	Minimal	3	7	6	1	0	13
2022-12-20	10	Austroponera_castanea	HUN232	BQ	Pristoderus bakewelli	Debris	Minimal	7	4	16	11	9	20
2022-12-20	10	Austroponera_castanea	HUN189	BQ	Pristoderus bakewelli	Camouflage	Minimal	5	22	4	2	0	26
2022-12-20	10	Austroponera_castanea	HUN189	BQ	Pristoderus bakewelli	Debris	Minimal	6	17	8	1	0	25
2022-12-20	10	Austroponera_castanea	HUN232	BQ	Pristoderus bakewelli	Bare	Minimal	8	2	19	14	11	21
2022-12-20	10	Austroponera_castanea	HUN232	BQ	Pristoderus bakewelli	Camouflage	Minimal	9	20	8	3	3	28
2022-12-20	10	Amblyopone_australis	HUN777	BQ	Pristoderus bakewelli	Bare	Minimal	11	2	1	1	1	3
2022-12-21	10	Austroponera_castanea	HUN189	BR	Pristoderus bakewelli	Debris	Minimal	12	6	3	3	0	9
2022-12-21	3	Austroponera_castanea	HUN189	BR	Pristoderus bakewelli	Camouflage	Minimal	10	1	0	0	0	1
2022-12-21	10	Austroponera_castanea	HUN189	BR	Pristoderus bakewelli	Bare	Minimal	11	2	8	4	0	10
2022-12-21	10	Austroponera_castanea	HUN232	BR	Pristoderus bakewelli	Bare	Minimal	9	7	38	22	0	45
2022-12-21	10	Austroponera_castanea	HUN232	BR	Pristoderus bakewelli	Debris	Minimal	7	16	18	10	0	34
2022-12-21	02:30:00	Austroponera_castanea	HUN232	BR	Pristoderus bakewelli	Camouflage	Minimal	8	2	2	2	0	4
2022-12-21	10	Amblyopone_australis	HUN777	BR	Pristoderus bakewelli	Debris	Minimal	1	1	0	0	0	1
2022-12-21	10	Amblyopone_australis	HUN777	BR	Pristoderus bakewelli	Bare	Minimal	2	2	4	1	0	6
2022-12-21	10	Amblyopone_australis	HUN777	BR	Pristoderus bakewelli	Camouflage	Minimal	3	1	0	0	0	1
2022-12-21	10	Amblyopone_australis	HUN989	BR	Pristoderus bakewelli	Bare	Minimal	5	0	2	1	0	2
2022-12-21	10	Amblyopone_australis	HUN989	BR	Pristoderus bakewelli	Debris	Minimal	6	4	3	2	0	7
2022-12-21	10	Amblyopone_australis	HUN989	BT	Pristoderus bakewelli	Debris	Minimal	12	1	1	0	0	2
2022-12-21	10	Amblyopone_australis	HUN989	BT	Pristoderus bakewelli	Bare	Minimal	11	0	1	0	0	1
2022-12-21	10	Austroponera_castanea	HUN189	BT	Pristoderus bakewelli	Bare	Minimal	5	3	11	6	0	14
2022-12-21	10	Austroponera_castanea	HUN189	BT	Pristoderus bakewelli	Debris	Minimal	6	5	11	6	0	16
2022-12-21	2	Austroponera_castanea	HUN232	BT	Pristoderus bakewelli	Camouflage	Minimal	3	5	1	1	0	6
2022-12-21	10	Austroponera_castanea	HUN189	BT	Pristoderus bakewelli	Camouflage	Minimal	4	3	1	1	0	4
2022-12-21	10	Austroponera_castanea	HUN232	BT	Pristoderus bakewelli	Debris	Minimal	1	5	17	15	1	22
2022-12-21	10	Austroponera_castanea	HUN232	BT	Pristoderus bakewelli	Bare	Minimal	2	5	9	6	0	14
2022-12-21	10	Amblyopone_australis	HUN777	BT	Pristoderus bakewelli	Bare	Minimal	9	1	6	5	0	7
2022-12-21	10	Amblyopone_australis	HUN777	BT	Pristoderus bakewelli	Debris	Minimal	7	8	5	5	0	13
2022-12-21	10	Amblyopone_australis	HUN777	BT	Pristoderus bakewelli	Camouflage	Minimal	8	2	0	0	0	2
2022-12-21	10	Austroponera_castanea	HUN189	BX	Pristoderus bakewelli	Bare	Minimal	9	3	6	1	0	9
2022-12-21	10	Austroponera_castanea	HUN232	BX	Pristoderus bakewelli	Bare	Minimal	5	1	10	8	0	11
2022-12-21	10	Austroponera_castanea	HUN232	BX	Pristoderus bakewelli	Debris	Minimal	6	14	36	21	0	50
2022-12-21	10	Austroponera_castanea	HUN189	BX	Pristoderus bakewelli	Debris	Minimal	7	4	10	8	0	14
2022-12-21	3	Austroponera_castanea	HUN189	BX	Pristoderus bakewelli	Camouflage	Minimal	8	1	0	0	0	1
2022-12-21	10	Amblyopone_australis	HUN989	BX	Pristoderus bakewelli	Debris	Minimal	1	3	1	0	0	4
2022-12-21	10	Amblyopone_australis	HUN989	BX	Pristoderus bakewelli	Bare	Minimal	2	2	0	0	0	2
2022-12-21	7	Austroponera_castanea	HUN232	BX	Pristoderus bakewelli	Camouflage	Minimal	4	3	1	1	0	4
2022-12-21	10	Amblyopone_australis	HUN777	BX	Pristoderus bakewelli	Bare	Minimal	11	0	10	5	0	10
2022-12-21	10	Amblyopone_australis	HUN777	BX	Pristoderus bakewelli	Debris	Minimal	12	6	10	4	0	16
2022-12-22	10	Austroponera_castanea	HUN232	BU	Pristoderus bakewelli	Bare	Minimal	1	7	30	12	0	37
2022-12-22	5	Austroponera_castanea	HUN232	BU	Pristoderus bakewelli	Camouflage	Minimal	2	23	10	7	0	33
2022-12-22	10	Austroponera_castanea	HUN232	BU	Pristoderus bakewelli	Debris	Minimal	3	15	8	4	1	23
2022-12-22	10	Amblyopone_australis	HUN989	BU	Pristoderus bakewelli	Debris	Minimal	4	6	5	1	0	11
2022-12-22	10	Amblyopone_australis	HUN989	BU	Pristoderus bakewelli	Bare	Minimal	5	2	6	2	0	8
2022-12-22	10	Amblyopone_australis	HUN989	BU	Pristoderus bakewelli	Camouflage	Minimal	6	1	0	0	0	1
2022-12-22	10	Austroponera_castanea	HUN189	BU	Pristoderus bakewelli	Camouflage	Minimal	7	9	10	5	0	19
2022-12-22	10	Austroponera_castanea	HUN189	BU	Pristoderus bakewelli	Bare	Minimal	8	11	20	7	0	31
2022-12-22	10	Austroponera_castanea	HUN189	BU	Pristoderus bakewelli	Debris	Minimal	9	5	7	2	0	12
2022-12-22	10	Amblyopone_australis	HUN777	BU	Heterargus	Camouflage	Full	12	2	0	0	0	2
2022-12-22	10	Amblyopone_australis	HUN777	BU	Heterargus	Debris	Full	10	4	2	0	0	6
2022-12-22	10	Austroponera_castanea	HUN232	BV	Pristoderus bakewelli	Debris	Minimal	4	7	3	2	0	10
2022-12-22	10	Amblyopone_australis	HUN989	BV	Pristoderus bakewelli	Camouflage	Minimal	7	2	1	0	0	3
2022-12-22	10	Amblyopone_australis	HUN989	BV	Pristoderus bakewelli	Bare	Minimal	8	3	5	3	0	8
2022-12-22	10	Austroponera_castanea	HUN232	BV	Pristoderus bakewelli	Bare	Minimal	5	7	22	14	0	29
2022-12-22	4	Austroponera_castanea	HUN232	BV	Pristoderus bakewelli	Camouflage	Minimal	6	20	12	6	0	32
2022-12-22	10	Amblyopone_australis	HUN989	BV	Pristoderus bakewelli	Debris	Minimal	9	3	2	0	0	5
2022-12-22	10	Austroponera_castanea	HUN189	BV	Pristoderus bakewelli	Debris	Minimal	10	5	5	2	0	10
2022-12-22	10	Austroponera_castanea	HUN189	BV	Pristoderus bakewelli	Bare	Minimal	11	3	8	4	0	11
2022-12-22	10	Austroponera_castanea	HUN189	BV	Pristoderus bakewelli	Camouflage	Minimal	12	14	2	1	0	16
2022-12-22	10	Amblyopone_australis	HUN777	BV	Pristoderus bakewelli	Debris	Minimal	3	0	1	1	0	1
2022-12-22	10	Amblyopone_australis	HUN777	BV	Pristoderus bakewelli	Bare	Minimal	1	0	3	1	0	3
2022-12-22	10	Amblyopone_australis	HUN989	BW	Pristoderus bakewelli	Bare	Minimal	1	4	11	0	0	15
2022-12-22	10	Amblyopone_australis	HUN989	BW	Pristoderus bakewelli	Camouflage	Minimal	2	3	4	1	0	7
2022-12-22	10	Amblyopone_australis	HUN989	BW	Pristoderus bakewelli	Debris	Minimal	3	29	5	0	0	34
2022-12-22	10	Austroponera_castanea	HUN232	BW	Pristoderus bakewelli	Debris	Minimal	10	3	6	4	0	9
2022-12-22	10	Austroponera_castanea	HUN232	BW	Pristoderus bakewelli	Bare	Minimal	11	10	17	10	0	27
2022-12-22	3	Austroponera_castanea	HUN232	BW	Pristoderus bakewelli	Camouflage	Minimal	12	8	1	1	0	9
2022-12-22	10	Amblyopone_australis	HUN777	BW	Pristoderus bakewelli	Debris	Minimal	9	0	1	1	0	1
2022-12-22	10	Amblyopone_australis	HUN777	BW	Pristoderus bakewelli	Camouflage	Minimal	7	4	1	0	0	5
2022-12-22	10	Amblyopone_australis	HUN777	BW	Pristoderus bakewelli	Bare	Minimal	8	1	0	0	0	1
2022-12-22	10	Austroponera_castanea	HUN189	BW	Pristoderus bakewelli	Bare	Minimal	5	17	32	9	0	49
2022-12-22	10	Austroponera_castanea	HUN189	BW	Pristoderus bakewelli	Camouflage	Minimal	6	12	7	2	0	19
2022-12-22	10	Austroponera_castanea	HUN189	BW	Pristoderus bakewelli	Debris	Minimal	4	8	15	9	0	23
2022-12-23	10	Austroponera_castanea	HUN232	BS	Heterargus	Bare	Full	1	5	12	1	2	17
2022-12-23	10	Austroponera_castanea	HUN232	BS	Heterargus	Camouflage	Full	2	31	3	0	0	34
2022-12-23	10	Austroponera_castanea	HUN232	BS	Heterargus	Debris	Full	3	40	6	3	0	46
2022-12-23	10	Austroponera_castanea	HUN189	BS	Heterargus	Debris	Full	4	11	1	1	0	12
2022-12-23	10	Amblyopone_australis	HUN777	BS	Heterargus	Bare	Full	7	4	0	0	0	4
2022-12-23	10	Amblyopone_australis	HUN777	BS	Heterargus	Debris	Full	8	2	0	0	0	2
2022-12-23	10	Austroponera_castanea	HUN189	BS	Heterargus	Bare	Full	5	12	11	1	1	23
2022-12-23	10	Austroponera_castanea	HUN189	BS	Heterargus	Camouflage	Full	6	13	1	0	0	14
2022-12-23	10	Amblyopone_australis	HUN989	BS	Heterargus	Debris	Full	12	2	0	0	0	2
2022-12-23	10	Amblyopone_australis	HUN989	BY	Heterargus	Debris	Full	4	3	1	0	0	4
2022-12-23	10	Austroponera_castanea	HUN232	BY	Heterargus	Bare	Full	7	1	19	10	8	20
2022-12-23	10	Austroponera_castanea	HUN232	BY	Heterargus	Debris	Full	8	10	14	7	0	24
2022-12-23	10	Amblyopone_australis	HUN989	BY	Heterargus	Bare	Full	5	4	2	0	0	6
2022-12-23	10	Amblyopone_australis	HUN989	BY	Heterargus	Camouflage	Full	6	1	0	0	0	1
2022-12-23	10	Austroponera_castanea	HUN189	BY	Heterargus	Camouflage	Full	10	27	6	2	0	33
2022-12-23	10	Austroponera_castanea	HUN189	BY	Heterargus	Debris	Full	11	6	1	0	0	7
2022-12-23	10	Austroponera_castanea	HUN189	BY	Heterargus	Bare	Full	12	3	11	4	0	14
2022-12-23	10	Austroponera_castanea	HUN232	BY	Heterargus	Camouflage	Full	9	37	8	2	0	45
2022-12-23	10	Amblyopone_australis	HUN777	BY	Heterargus	Camouflage	Full	2	1	1	0	0	2
2022-12-23	10	Amblyopone_australis	HUN777	BY	Heterargus	Debris	Full	3	1	0	0	0	1
2022-12-23	10	Austroponera_castanea	HUN189	BZ	Heterargus	Bare	Full	1	2	8	1	0	10
2022-12-23	10	Austroponera_castanea	HUN189	BZ	Heterargus	Debris	Full	3	8	1	0	0	9
2022-12-23	10	Amblyopone_australis	HUN777	BZ	Heterargus	Debris	Full	4	7	0	0	0	7
2022-12-26	10	Austroponera_castanea	HUN189	CD	Heterargus	Debris	Full	3	15	5	0	0
2022-12-26	10	Amblyopone_australis	HUN989	CD	Heterargus	Debris	Full	4	2	0	0	0
2022-12-26	10	Austroponera_castanea	HUN189	CD	Heterargus	Bare	Full	1	17	20	3	0
2022-12-26	10	Austroponera_castanea	HUN189	CD	Heterargus	Camouflage	Full	2	6	1	0	0
2022-12-26	10	Austroponera_castanea	HUN232	CD	Heterargus	Camouflage	Full	11	5	8	0	0
2022-12-26	10	Austroponera_castanea	HUN232	CD	Heterargus	Debris	Full	12	8	0	0	0
2022-12-26	10	Austroponera_castanea	HUN189	CA	Epistranus	Camouflage	Full	9	18	2	0	0
2022-12-26	10	Austroponera_castanea	HUN232	CD	Heterargus	Bare	Full	10	1	20	5	5
2022-12-26	10	Amblyopone_australis	HUN989	CA	Epistranus	Camouflage	Full	11	3	0	0	0
2022-12-26	10	Amblyopone_australis	HUN989	CA	Epistranus	Debris	Full	12	1	0	0	0
2022-12-26	10	Amblyopone_australis	HUN989	CB	Epistranus	Camouflage	Full	9	1	0	0	0
2022-12-26	10	Amblyopone_australis	HUN989	CA	Epistranus	Bare	Full	10	2	0	0	0
2022-12-26	10	Amblyopone_australis	HUN989	CB	Epistranus	Bare	Full	7	4	1	0	0
2022-12-26	10	Amblyopone_australis	HUN989	CB	Epistranus	Debris	Full	8	3	0	0	0
2022-12-26	10	Austroponera_castanea	HUN232	CA	Epistranus	Camouflage	Full	5	14	0	0	0
2022-12-26	10	Austroponera_castanea	HUN232	CA	Epistranus	Bare	Full	6	5	7	1	0
2022-12-26	10	Austroponera_castanea	HUN189	CA	Epistranus	Bare	Full	7	7	2	1	0
2022-12-26	10	Austroponera_castanea	HUN189	CA	Epistranus	Debris	Full	8	6	0	0	0
2022-12-26	10	Austroponera_castanea	HUN189	CB	Epistranus	Camouflage	Full	5	11	0	0	0
2022-12-26	10	Austroponera_castanea	HUN189	CB	Epistranus	Bare	Full	6	9	9	0	0
2022-12-26	10	Austroponera_castanea	HUN232	CB	Epistranus	Debris	Full	3	24	3	0	0
2022-12-26	10	Austroponera_castanea	HUN232	CA	Epistranus	Debris	Full	4	7	3	0	0
2022-12-26	10	Austroponera_castanea	HUN232	CB	Epistranus	Bare	Full	1	14	13	1	0
2022-12-26	10	Austroponera_castanea	HUN232	CB	Epistranus	Camouflage	Full	2	10	2	0	0
2022-12-26	10	Amblyopone_australis	HUN777	CA	Epistranus	Debris	Full	3	1	0	0	0
2022-12-26	10	Austroponera_castanea	HUN189	CB	Epistranus	Debris	Full	4	6	1	1	0
2022-12-26	10	Amblyopone_australis	HUN777	CA	Epistranus	Bare	Full	1	1	0	0	0
2022-12-26	10	Amblyopone_australis	HUN777	CA	Epistranus	Camouflage	Full	2	5	0	0	0
2022-12-26	10	Amblyopone_australis	HUN777	CB	Epistranus	Camouflage	Full	11	4	0	0	0
2022-12-26	3	Austroponera_castanea	HUN232	CF	Pristoderus	Camouflage	Partial	9	1	3	1	0
2022-12-26	10	Amblyopone_australis	HUN777	CB	Epistranus	Bare	Full	10	1	0	0	0
2022-12-26	10	Austroponera_castanea	HUN232	CF	Pristoderus	Bare	Partial	7	5	24	10	4
2022-12-26	10	Austroponera_castanea	HUN232	CF	Pristoderus	Debris	Partial	8	10	21	11	0
2022-12-26	10	Amblyopone_australis	HUN989	CD	Heterargus	Camouflage	Full	5	2	0	0	0
2022-12-26	10	Amblyopone_australis	HUN777	CD	Heterargus	Bare	Full	7	3	0	0	0
2022-12-26	7	Austroponera_castanea	HUN189	CF	Pristoderus	Camouflage	Partial	11	26	11	3	0
2022-12-26	10	Amblyopone_australis	HUN777	CD	Heterargus	Debris	Full	8	3	0	0	0
2022-12-26	10	Austroponera_castanea	HUN189	CF	Pristoderus	Debris	Partial	12	10	6	0	0
2022-12-26	10	Austroponera_castanea	HUN189	CF	Pristoderus	Bare	Partial	10	2	15	3	0
2022-12-26	10	Amblyopone_australis	HUN989	CF	Pristoderus	Bare	Partial	1	0	2	1	0
2022-12-26	10	Amblyopone_australis	HUN989	CF	Pristoderus	Debris	Partial	3	1	0	0	0
2022-12-27	10	Amblyopone_australis	HUN989	BZ	Heterargus	Debris	Full	1	3	0	0	0
2022-12-27	10	Amblyopone_australis	HUN989	BZ	Heterargus	Bare	Full	2	1	0	0	0
2022-12-27	10	Amblyopone_australis	HUN989	CE	Pristoderus	Camouflage	Partial	4	3	1	0	0
2022-12-27	10	Amblyopone_australis	HUN989	CG	Heterargus	Bare	Full	11	2	0	0	0
2022-12-27	10	Austroponera_castanea	HUN232	CC	Epistranus	Bare	Full	11	10	10	7	2
2022-12-27	10	Amblyopone_australis	HUN989	CG	Heterargus	Camouflage	Full	12	1	2	0	0
2022-12-27	10	Austroponera_castanea	HUN232	CC	Epistranus	Camouflage	Full	12	29	1	0	0
2022-12-27	10	Amblyopone_australis	HUN989	CG	Heterargus	Debris	Full	10	1	0	0	0
2022-12-27	10	Austroponera_castanea	HUN232	CC	Epistranus	Debris	Full	10	7	0	0	0
2022-12-27	10	Amblyopone_australis	HUN777	CG	Heterargus	Debris	Full	9	1	0	0	0
2022-12-27	10	Amblyopone_australis	HUN989	CC	Epistranus	Debris	Full	9	3	0	0	0
2022-12-27	10	Austroponera_castanea	HUN232	CG	Heterargus	Camouflage	Full	3	36	15	4	1
2022-12-27	10	Austroponera_castanea	HUN232	BZ	Heterargus	Camouflage	Full	4	16	18	4	2
2022-12-27	10	Austroponera_castanea	HUN232	CG	Heterargus	Debris	Full	1	4	4	0	0
2022-12-27	10	Austroponera_castanea	HUN232	CG	Heterargus	Bare	Full	2	10	22	7	2
2022-12-27	10	Amblyopone_australis	HUN777	CG	Heterargus	Camouflage	Full	7	5	0	0	0
2022-12-27	10	Amblyopone_australis	HUN777	CG	Heterargus	Bare	Full	8	12	0	0	0
2022-12-27	10	Austroponera_castanea	HUN189	CG	Heterargus	Bare	Full	5	3	2	0	0
2022-12-27	10	Austroponera_castanea	HUN189	CG	Heterargus	Debris	Full	6	2	1	1	1
2022-12-27	10	Amblyopone_australis	HUN989	CC	Epistranus	Camouflage	Full	7	2	1	0	0
2022-12-27	10	Amblyopone_australis	HUN989	CC	Epistranus	Bare	Full	8	4	1	0	0
2022-12-27	10	Austroponera_castanea	HUN232	BZ	Heterargus	Bare	Full	5	3	9	5	1
2022-12-27	10	Austroponera_castanea	HUN232	BZ	Heterargus	Debris	Full	6	2	5	4	1
2022-12-27	10	Austroponera_castanea	HUN189	CC	Epistranus	Camouflage	Full	3	45	2	0	0
2022-12-27	10	Austroponera_castanea	HUN189	CG	Heterargus	Camouflage	Full	4	17	9	3	1
2022-12-27	10	Austroponera_castanea	HUN189	CC	Epistranus	Debris	Full	1	5	3	1	0
2022-12-27	10	Austroponera_castanea	HUN189	CC	Epistranus	Bare	Full	2	20	3	1	0
2022-12-27	10	Austroponera_castanea	HUN189	CE	Pristoderus	Bare	Partial	11	8	29	13	2
2022-12-27	2	Austroponera_castanea	HUN189	CE	Pristoderus	Camouflage	Partial	12	3	1	1	0
2022-12-27	10	Austroponera_castanea	HUN232	CE	Pristoderus	Debris	Partial	9	36	33	16	5
2022-12-27	10	Austroponera_castanea	HUN189	CE	Pristoderus	Debris	Partial	10	18	31	10	2
2022-12-27	10	Amblyopone_australis	HUN777	CC	Epistranus	Bare	Full	5	6	0	0	0
2022-12-27	10	Amblyopone_australis	HUN777	CC	Epistranus	Debris	Full	6	2	0	0	0
2022-12-27	10	Austroponera_castanea	HUN232	CE	Pristoderus	Camouflage	Partial	7	50	22	4	0
2022-12-27	10	Austroponera_castanea	HUN232	CE	Pristoderus	Bare	Partial	8	11	27	12	5
2022-12-27	10	Amblyopone_australis	HUN989	CE	Pristoderus	Bare	Partial	5	0	1	0	0
2022-12-27	10	Amblyopone_australis	HUN989	CE	Pristoderus	Debris	Partial	6	3	5	1	0
2022-12-27	1	Amblyopone_australis	HUN777	CC	Epistranus	Camouflage	Full	4	1	0	0	0
2022-12-27	10	Amblyopone_australis	HUN777	CE	Pristoderus	Debris	Partial	1	0	3	0	0
2022-12-28	10	Amblyopone_australis	HUN989	CJ	Heterargus	Bare	Full	11	3	0	0	0
2022-12-28	10	Amblyopone_australis	HUN989	CJ	Heterargus	Debris	Full	12	3	0	0	0
2022-12-28	10	Amblyopone_australis	HUN989	CK	Heterargus	Camouflage	Full	9	7	1	0	0
2022-12-28	10	Amblyopone_australis	HUN989	CJ	Heterargus	Camouflage	Full	10	1	0	0	0
2022-12-28	10	Austroponera_castanea	HUN189	CK	Heterargus	Bare	Full	11	5	7	1	1
2022-12-28	10	Austroponera_castanea	HUN189	CK	Heterargus	Debris	Full	12	5	2	0	0
2022-12-28	10	Austroponera_castanea	HUN189	CI	Chorasus	Camouflage	Partial	9	8	2	0	0
2022-12-28	10	Austroponera_castanea	HUN189	CK	Heterargus	Camouflage	Full	10	9	8	2	0
2022-12-28	10	Austroponera_castanea	HUN189	CH	Heterargus	Bare	Full	5	11	21	4	1
2022-12-28	10	Austroponera_castanea	HUN189	CH	Heterargus	Debris	Full	6	4	0	0	0
2022-12-28	10	Austroponera_castanea	HUN189	CI	Chorasus	Debris	Partial	7	15	4	0	0
2022-12-28	10	Austroponera_castanea	HUN189	CI	Chorasus	Bare	Partial	8	10	3	0	0
2022-12-28	10	Amblyopone_australis	HUN989	CI	Chorasus	Bare	Partial	5	3	0	0	0
2022-12-28	10	Amblyopone_australis	HUN989	CI	Chorasus	Debris	Partial	6	4	0	0	0
2022-12-28	10	Amblyopone_australis	HUN989	CK	Heterargus	Debris	Full	7	5	2	0	0
2022-12-28	10	Amblyopone_australis	HUN989	CK	Heterargus	Bare	Full	8	5	2	0	0
2022-12-28	10	Austroponera_castanea	HUN189	CJ	Heterargus	Camouflage	Full	3	15	7	1	0
2022-12-28	10	Austroponera_castanea	HUN189	CH	Heterargus	Camouflage	Full	4	6	2	0	0
2022-12-28	10	Austroponera_castanea	HUN189	CJ	Heterargus	Bare	Full	1	6	0	0	0
2022-12-28	10	Austroponera_castanea	HUN189	CJ	Heterargus	Debris	Full	2	14	0	0	0
2022-12-28	10	Amblyopone_australis	HUN989	CH	Heterargus	Camouflage	Full	3	4	3	0	0
2022-12-28	10	Amblyopone_australis	HUN989	CI	Chorasus	Camouflage	Partial	4	4	0	0	0
2022-12-28	10	Amblyopone_australis	HUN989	CH	Heterargus	Bare	Full	1	2	1	0	0
2022-12-28	10	Amblyopone_australis	HUN989	CH	Heterargus	Debris	Full	2	2	1	0	0
2022-12-28	10	Amblyopone_australis	HUN777	CK	Heterargus	Camouflage	Full	3	10	0	0	0
2022-12-28	10	Austroponera_castanea	HUN232	CK	Heterargus	Camouflage	Full	4	9	3	0	0
2022-12-28	10	Amblyopone_australis	HUN777	CK	Heterargus	Bare	Full	1	2	0	0	0
2022-12-28	10	Amblyopone_australis	HUN777	CK	Heterargus	Debris	Full	2	3	0	0	0
2022-12-28	10	Austroponera_castanea	HUN232	CI	Chorasus	Bare	Partial	1	5	5	0	0
2022-12-28	10	Austroponera_castanea	HUN232	CI	Chorasus	Debris	Partial	2	42	10	2	1
2022-12-28	10	Austroponera_castanea	HUN232	CI	Chorasus	Camouflage	Partial	3	6	2	0	0
2022-12-28	5	Austroponera_castanea	HUN232	CJ	Heterargus	Camouflage	Full	9	10	1	0	0
2022-12-28	4	Austroponera_castanea	HUN232	CH	Heterargus	Camouflage	Full	10	4	11	2	0
2022-12-28	10	Austroponera_castanea	HUN232	CH	Heterargus	Bare	Full	11	4	2	0	0
2022-12-28	10	Austroponera_castanea	HUN232	CH	Heterargus	Debris	Full	12	17	11	3	0
2022-12-28	10	Amblyopone_australis	HUN777	CH	Heterargus	Camouflage	Full	9	8	0	0	0
2022-12-28	10	Amblyopone_australis	HUN777	CI	Chorasus	Bare	Partial	11	3	3	1	0
2022-12-28	10	Amblyopone_australis	HUN777	CI	Chorasus	Debris	Partial	12	1	0	0	0
2022-12-28	10	Amblyopone_australis	HUN777	CH	Heterargus	Debris	Full	7	1	0	0	0
2022-12-28	10	Amblyopone_australis	HUN777	CH	Heterargus	Bare	Full	8	1	0	0	0
2022-12-28	10	Amblyopone_australis	HUN777	CJ	Heterargus	Bare	Full	5	1	0	0	0
2022-12-28	10	Austroponera_castanea	HUN232	CJ	Heterargus	Debris	Full	7	4	2	0	0
2022-12-28	10	Austroponera_castanea	HUN232	CJ	Heterargus	Debris	Full	7	4	2	0	0
2022-12-28	10	Austroponera_castanea	HUN232	CJ	Heterargus	Bare	Full	8	8	9	2	1
2022-12-28	10	Austroponera_castanea	HUN232	CK	Heterargus	Bare	Full	5	4	8	1	0
2022-12-28	10	Austroponera_castanea	HUN232	CK	Heterargus	Debris	Full	6	5	6	0	0
2022-12-29	10	Austroponera_castanea	HUN232	CL	Epistranus	Camouflage	Full	7	11	3	1	0
2022-12-29	10	Austroponera_castanea	HUN189	CN	Heterargus	Camouflage	Full	7	14	1	0	0
2022-12-29	10	Amblyopone_australis	HUN989	CM	Heterargus	Debris	Full	3	7	2	1	1
2022-12-29	10	Amblyopone_australis	HUN989	CM	Heterargus	Bare	Full	1	2	0	0	0
2022-12-29	10	Amblyopone_australis	HUN989	CM	Heterargus	Camouflage	Full	2	5	2	0	0
2022-12-29	5	Amblyopone_australis	HUN777	CO	Heterargus	Debris	Full	3	3	0	0	0
2022-12-29	10	Amblyopone_australis	HUN777	CO	Heterargus	Debris	Full	4	5	0	0	0
2022-12-29	10	Amblyopone_australis	HUN777	CO	Heterargus	Bare	Full	1	16	0	0	0
2022-12-29	10	Amblyopone_australis	HUN777	CO	Heterargus	Camouflage	Full	2	4	0	0	9
2022-12-29	10	Amblyopone_australis	HUN989	CL	Epistranus	Bare	Full	5	1	1	0	0
2022-12-29	10	Amblyopone_australis	HUN777	CN	Heterargus	Bare	Full	5	4	0	0	0
2022-12-29	2	Amblyopone_australis	HUN777	CN	Heterargus	Camouflage	Full	6	1	0	0	0
2022-12-29	10	Austroponera_castanea	HUN189	CO	Heterargus	Camouflage	Full	6	5	4	1	0
2022-12-29	10	Austroponera_castanea	HUN232	CM	Heterargus	Camouflage	Full	6	6	5	1	0
2022-12-29	10	Austroponera_castanea	HUN189	CO	Heterargus	Bare	Full	5	3	12	6	1
2022-12-29	10	Austroponera_castanea	HUN232	CM	Heterargus	Bare	Full	5	5	8	8	7
2022-12-29	10	Austroponera_castanea	HUN189	CL	Epistranus	Bare	Full	1	9	14	2	0
2022-12-29	10	Austroponera_castanea	HUN189	CL	Epistranus	Camouflage	Full	2	19	2	0	0
2022-12-29	10	Austroponera_castanea	HUN189	CL	Epistranus	Debris	Full	3	10	7	3	0
2022-12-29	10	Austroponera_castanea	HUN189	CO	Heterargus	Debris	Full	4	6	6	2	0
2022-12-29	10	Austroponera_castanea	HUN232	CN	Heterargus	Debris	Full	3	19	0	0	0
2022-12-29	10	Austroponera_castanea	HUN232	CM	Heterargus	Debris	Full	4	10	5	1	1
2022-12-29	10	Austroponera_castanea	HUN232	CN	Heterargus	Bare	Full	1	6	6	2	2
2022-12-29	10	Austroponera_castanea	HUN232	CN	Heterargus	Camouflage	Full	2	10	2	0	0
2022-12-30	10	Austroponera_castanea	HUN232	CL	Epistranus	Camouflage	Full	2	24	5	1	1
2022-12-30	10	Austroponera_castanea	HUN232	CO	Heterargus	Bare	Full	3	3	10	5	5
2022-12-30	10	Austroponera_castanea	HUN232	CL	Epistranus	Bare	Full	8	25	2	0	0
2022-12-30	10	Austroponera_castanea	HUN189	CN	Heterargus	Camouflage	Full	2	21	2	0	0
2022-12-30	10	Austroponera_castanea	HUN189	CM	Heterargus	Bare	Full	3	8	9	6	1
2022-12-30	10	Austroponera_castanea	HUN189	CN	Heterargus	Bare	Full	8	30	1	1	0
2022-12-30	10	Austroponera_castanea	HUN232	CO	Heterargus	Debris	Full	5	8	1	0	0
2022-12-30	10	Austroponera_castanea	HUN189	CM	Heterargus	Debris	Full	5	5	3	0	0
2022-12-30	2	Austroponera_castanea	HUN232	CO	Heterargus	Camouflage	Full	4	7	2	1	1
2022-12-30	10	Austroponera_castanea	HUN189	CM	Heterargus	Camouflage	Full	4	7	1	0	0
2022-12-30	10	Amblyopone_australis	HUN989	CN	Heterargus	Debris	Full	5	10	0	0	0
2022-12-30	10	Amblyopone_australis	HUN989	CN	Heterargus	Camouflage	Full	4	4	0	0	0
2022-12-30	10	Amblyopone_australis	HUN989	CO	Heterargus	Bare	Full	8	5	2	1	0
2022-12-30	10	Amblyopone_australis	HUN989	CO	Heterargus	Camouflage	Full	2	13	4	0	0
2022-12-30	10	Amblyopone_australis	HUN989	CN	Heterargus	Bare	Full	3	8	3	1	1
2022-12-30	10	Amblyopone_australis	HUN777	CM	Heterargus	Bare	Full	8	7	4	2	0
2022-12-30	10	Amblyopone_australis	HUN777	CM	Heterargus	Camouflage	Full	2	5	0	0	0
2022-12-30	10	Amblyopone_australis	HUN777	CL	Epistranus	Bare	Full	3	4	7	2	2
2023-01-03	10	Austroponera_castanea	HUN189	CP	Heterargus	Camouflage	Full	3	15	0	0	0	15
2023-01-03	10	Austroponera_castanea	HUN189	CP	Heterargus	Bare	Full	1	25	4	3	1	29
2023-01-03	10	Austroponera_castanea	HUN189	CP	Heterargus	Debris	Full	2	3	1	0	0	4
2023-01-03	10	Austroponera_castanea	HUN232	CP	Heterargus	Bare	Full	7	2	3	0	0	5
2023-01-03	10	Austroponera_castanea	HUN232	CP	Heterargus	Camouflage	Full	8	9	0	0	0	9
2023-01-03	10	Austroponera_castanea	HUN232	CP	Heterargus	Debris	Full	9	9	0	0	0	9
2023-01-03	10	Amblyopone_australis	HUN777	CP	Heterargus	Debris	Full	5	1	0	0	0	1
2023-01-03	10	Amblyopone_australis	HUN777	CP	Heterargus	Bare	Full	6	5	0	0	0	5
2023-01-03	10	Amblyopone_australis	HUN989	CP	Heterargus	Debris	Full	12	2	0	0	0	2
2023-01-03	10	Austroponera_castanea	HUN232	CQ	Heterargus	Camouflage	Full	4	2	1	0	0	3
2023-01-03	10	Austroponera_castanea	HUN232	CQ	Heterargus	Debris	Full	5	8	0	0	0	8
2023-01-03	10	Austroponera_castanea	HUN232	CQ	Heterargus	Bare	Full	6	4	13	2	3	17
2023-01-03	10	Austroponera_castanea	HUN189	CQ	Heterargus	Bare	Full	11	6	6	1	0	12
2023-01-03	10	Austroponera_castanea	HUN189	CQ	Heterargus	Debris	Full	12	15	2	0	0	17
2023-01-03	10	Austroponera_castanea	HUN189	CQ	Heterargus	Camouflage	Full	10	14	0	0	0	14
2023-01-03	10	Amblyopone_australis	HUN777	CQ	Heterargus	Bare	Full	1	5	1	0	0	6
2023-01-03	10	Amblyopone_australis	HUN777	CQ	Heterargus	Debris	Full	2	2	0	0	0	2
2023-01-03	10	Amblyopone_australis	HUN777	CQ	Heterargus	Camouflage	Full	3	3	0	0	0	3
2023-01-03	10	Amblyopone_australis	HUN989	CQ	Heterargus	Bare	Full	7	1	0	0	0	1
2023-01-03	10	Amblyopone_australis	HUN989	CQ	Heterargus	Debris	Full	9	2	0	0	0	2
2023-01-03	10	Austroponera_castanea	HUN232	CR	Epistranus	Camouflage	Full	3	4	1	0	0	5
2023-01-03	10	Austroponera_castanea	HUN232	CR	Epistranus	Bare	Full	1	16	8	1	0	24
2023-01-03	10	Austroponera_castanea	HUN232	CR	Epistranus	Debris	Full	2	6	0	0	0	6
2023-01-03	10	Austroponera_castanea	HUN189	CR	Epistranus	Bare	Full	7	15	1	0	0	16
2023-01-03	10	Austroponera_castanea	HUN189	CR	Epistranus	Camouflage	Full	8	4	0	0	0	4
2023-01-03	10	Austroponera_castanea	HUN189	CR	Epistranus	Debris	Full	9	5	1	0	0	6
2023-01-03	10	Amblyopone_australis	HUN777	CR	Epistranus	Camouflage	Full	10	2	0	0	0	2
2023-01-03	2	Amblyopone_australis	HUN989	CR	Epistranus	Camouflage	Full	4	1	0	0	0	1
2023-01-03	10	Austroponera_castanea	HUN189	CS	Pristoderus bakewelli	Camouflage	Minimal	4	10	11	0	0	21
2023-01-03	10	Austroponera_castanea	HUN189	CS	Pristoderus bakewelli	Debris	Minimal	5	2	1	1	0	3
2023-01-03	10	Austroponera_castanea	HUN189	CS	Pristoderus bakewelli	Bare	Minimal	6	11	16	5	0	27
2023-01-03	10	Austroponera_castanea	HUN232	CS	Pristoderus bakewelli	Bare	Minimal	11	4	8	2	0	12
2023-01-03	10	Austroponera_castanea	HUN232	CS	Pristoderus bakewelli	Debris	Minimal	12	12	5	0	0	17
2023-01-03	10	Austroponera_castanea	HUN232	CS	Pristoderus bakewelli	Camouflage	Minimal	10	7	1	0	0	8
2023-01-03	10	Amblyopone_australis	HUN989	CS	Pristoderus bakewelli	Bare	Minimal	1	2	5	1	0	7
2023-01-03	10	Amblyopone_australis	HUN989	CS	Pristoderus bakewelli	Debris	Minimal	2	0	3	1	0	3
2023-01-03	10	Amblyopone_australis	HUN777	CS	Pristoderus bakewelli	Bare	Minimal	7	1	3	2	0	4
2023-01-03	4	Amblyopone_australis	HUN777	CS	Pristoderus bakewelli	Camouflage	Minimal	8	0	1	0	0	1
2023-01-04	8	Amblyopone_australis	HUN777	CT	Heterargus	Debris	Full	3	6	0	0	0	6
2023-01-04	10	Amblyopone_australis	HUN777	CT	Heterargus	Bare	Full	1	4	0	0	0	4
2023-01-04	10	Amblyopone_australis	HUN777	CT	Heterargus	Camouflage	Full	2	6	1	0	0	7
2023-01-04	10	Austroponera_castanea	HUN189	CU	Chorasus	Debris	Partial	3	20	10	1	0	30
2023-01-04	10	Austroponera_castanea	HUN189	CU	Chorasus	Bare	Partial	1	0	6	1	0	6
2023-01-04	10	Austroponera_castanea	HUN189	CU	Chorasus	Camouflage	Partial	2	3	6	1	0	9
2023-01-04	10	Austroponera_castanea	HUN232	CV	Heterargus	Debris	Full	3	8	3	0	0	11
2023-01-04	10	Austroponera_castanea	HUN232	CV	Heterargus	Bare	Full	1	2	12	6	1	14
2023-01-04	10	Austroponera_castanea	HUN232	CV	Heterargus	Camouflage	Full	2	2	3	2	1	5
2023-01-04	10	Amblyopone_australis	HUN989	CW	Chorasus	Bare	Partial	1	11	2	0	0	13
2023-01-04	10	Amblyopone_australis	HUN989	CW	Chorasus	Camouflage	Partial	2	2	2	0	0	4
2023-01-04	10	Amblyopone_australis	HUN989	CW	Chorasus	Debris	Partial	3	9	2	0	0	11
2023-01-05	10	Austroponera_castanea	HUN232	CU	Chorasus	Debris	Partial	3	5	3	2	1	8
2023-01-05	10	Austroponera_castanea	HUN232	CU	Chorasus	Bare	Partial	1	1	4	1	0	5
2023-01-05	10	Austroponera_castanea	HUN232	CU	Chorasus	Camouflage	Partial	2	5	5	1	0	10
2023-01-05	10	Amblyopone_australis	HUN777	CU	Chorasus	Debris	Partial	9	0	1	0	0	1
2023-01-05	10	Amblyopone_australis	HUN989	CU	Chorasus	Debris	Partial	4	5	2	0	0	7
2023-01-05	1	Amblyopone_australis	HUN777	CU	Chorasus	Camouflage	Partial	7	1	0	0	0	1
2023-01-05	10	Amblyopone_australis	HUN777	CU	Chorasus	Bare	Partial	8	1	2	0	0	3
2023-01-05	10	Amblyopone_australis	HUN989	CV	Heterargus	Debris	Full	1	2	0	0	0	2
2023-01-05	10	Austroponera_castanea	HUN189	CX	Heterargus	Debris	Full	4	13	3	1	1	16
2023-01-05	10	Austroponera_castanea	HUN232	CX	Heterargus	Camouflage	Full	7	1	0	0	0	1
2023-01-05	10	Austroponera_castanea	HUN232	CX	Heterargus	Bare	Full	8	4	6	0	0	10
2023-01-05	10	Austroponera_castanea	HUN189	CX	Heterargus	Bare	Full	5	13	9	2	1	22
2023-01-05	10	Austroponera_castanea	HUN189	CX	Heterargus	Camouflage	Full	6	8	0	0	0	8
2023-01-05	10	Austroponera_castanea	HUN232	CX	Heterargus	Debris	Full	9	7	2	1	0	9
2023-01-05	10	Amblyopone_australis	HUN989	CX	Heterargus	Bare	Full	10	4	2	0	0	6
2023-01-05	10	Amblyopone_australis	HUN989	CX	Heterargus	Camouflage	Full	11	7	2	0	0	9
2023-01-05	10	Amblyopone_australis	HUN989	CX	Heterargus	Debris	Full	12	2	0	0	0	2
2023-01-05	10	Amblyopone_australis	HUN777	CX	Heterargus	Debris	Full	3	1	0	0	0	1
2023-01-05	10	Amblyopone_australis	HUN777	CX	Heterargus	Bare	Full	1	3	2	0	0	5
2023-01-05	10	Amblyopone_australis	HUN777	CX	Heterargus	Camouflage	Full	2	5	0	0	0	5
2023-01-05	10	Austroponera_castanea	HUN232	CY	Chorasus	Debris	Partial	4	9	6	1	0	15
2023-01-05	10	Austroponera_castanea	HUN189	CY	Chorasus	Debris	Partial	3	5	9	3	0	14
2023-01-05	10	Austroponera_castanea	HUN189	CY	Chorasus	Bare	Partial	1	2	7	1	0	9
2023-01-05	10	Austroponera_castanea	HUN189	CY	Chorasus	Camouflage	Partial	2	1	6	0	0	7
2023-01-05	10	Austroponera_castanea	HUN232	CY	Chorasus	Bare	Partial	5	4	11	1	1	15
2023-01-05	10	Austroponera_castanea	HUN232	CY	Chorasus	Camouflage	Partial	6	2	3	1	0	5
2023-01-05	10	Amblyopone_australis	HUN989	CY	Chorasus	Debris	Partial	9	2	0	0	0	2
2023-01-05	10	Amblyopone_australis	HUN777	CY	Chorasus	Bare	Partial	10	0	2	1	0	2
2023-01-06	10	Amblyopone_australis	HUN777	CZ	Chorasus	Bare	Partial	1	2	3	3	0	5
2023-01-06	10	Amblyopone_australis	HUN777	CZ	Chorasus	Debris	Partial	2	4	2	1	0	6
2023-01-06	2	Amblyopone_australis	HUN777	CZ	Chorasus	Camouflage	Partial	3	1	0	0	0	1
2023-01-06	1	Austroponera_castanea	HUN232	CZ	Chorasus	Camouflage	Partial	4	1	1	0	0	2
2023-01-06	10	Austroponera_castanea	HUN232	CZ	Chorasus	Bare	Partial	5	0	3	1	0	3
2023-01-06	10	Austroponera_castanea	HUN232	CZ	Chorasus	Debris	Partial	6	6	5	1	0	11
2023-01-06	10	Austroponera_castanea	HUN232	DA	Heterargus	Bare	Full	1	5	10	2	0	15
2023-01-06	10	Austroponera_castanea	HUN232	DA	Heterargus	Debris	Full	2	6	9	1	1	15
2023-01-06	10	Austroponera_castanea	HUN232	DA	Heterargus	Camouflage	Full	3	18	9	2	0	27
2023-01-06	10	Amblyopone_australis	HUN989	DA	Heterargus	Camouflage	Full	4	1	0	0	0	1
2023-01-06	10	Amblyopone_australis	HUN989	DA	Heterargus	Bare	Full	5	2	0	0	0	2
2023-01-06	10	Amblyopone_australis	HUN989	DA	Heterargus	Debris	Full	6	1	0	0	0	1
2023-01-06	10	Amblyopone_australis	HUN989	DB	Chorasus	Bare	Partial	1	0	4	3	2	4
2023-01-06	10	Amblyopone_australis	HUN989	DB	Chorasus	Debris	Partial	2	2	1	1	0	3
2023-01-06	6	Austroponera_castanea	HUN189	DB	Chorasus	Camouflage	Partial	4	4	8	1	0	12
2023-01-06	10	Austroponera_castanea	HUN189	DB	Chorasus	Bare	Partial	5	1	4	2	1	5
2023-01-06	10	Austroponera_castanea	HUN189	DB	Chorasus	Debris	Partial	6	6	3	1	0	9
2023-01-06	10	Austroponera_castanea	HUN189	DC	Heterargus	Bare	Full	1	7	3	2	2	10
2023-01-06	10	Austroponera_castanea	HUN189	DC	Heterargus	Debris	Full	2	9	11	1	0	20
2023-01-06	10	Austroponera_castanea	HUN189	DC	Heterargus	Camouflage	Full	3	5	1	0	0	6
2023-01-06	10	Amblyopone_australis	HUN777	DC	Heterargus	Camouflage	Full	4	1	0	0	0	1
2023-01-06	10	Amblyopone_australis	HUN777	DC	Heterargus	Bare	Full	5	3	3	0	0	6
2023-01-06	10	Amblyopone_australis	HUN777	DC	Heterargus	Debris	Full	6	1	0	0	0	1
2023-01-09	10	Austroponera_castanea	HUN189	DA	Heterargus	Bare	Full	1	8	6	1	1	14
2023-01-09	10	Austroponera_castanea	HUN189	DA	Heterargus	Camouflage	Full	2	26	5	0	0	31
2023-01-09	10	Austroponera_castanea	HUN189	DA	Heterargus	Debris	Full	3	10	0	0	0	10
2023-01-09	10	Austroponera_castanea	HUN189	DA	Heterargus	Debris	Full	4	4	5	1	0	9
2023-01-09	10	Amblyopone_australis	HUN777	DA	Heterargus	Debris	Full	4	12	1	0	0	13
2023-01-09	10	Amblyopone_australis	HUN777	DA	Heterargus	Camouflage	Full	5	3	1	0	0	4
2023-01-09	10	Amblyopone_australis	HUN777	DA	Heterargus	Bare	Full	6	0	4	1	1	4
2023-01-09	10	Austroponera_castanea	HUN232	DC	Heterargus	Bare	Full	1	6	5	2	1	11
2023-01-09	10	Austroponera_castanea	HUN232	DC	Heterargus	Camouflage	Full	2	49	4	0	0	53
2023-01-09	10	Austroponera_castanea	HUN232	DC	Heterargus	Debris	Full	3	5	1	0	0	6
2023-01-09	10	Amblyopone_australis	HUN989	DC	Heterargus	Debris	Full	4	2	0	0	0	2
2023-01-09	10	Amblyopone_australis	HUN989	DC	Heterargus	Camouflage	Full	5	3	1	0	0	4
2023-01-09	10	Amblyopone_australis	HUN989	DC	Heterargus	Bare	Full	6	1	2	1	1	3
2023-01-09	10	Amblyopone_australis	HUN989	DD	Allobitoma halli	Camouflage	Full	7	3	1	0	0	4
2023-01-09	10	Amblyopone_australis	HUN989	DD	Allobitoma halli	Bare	Full	8	2	0	0	0	2
2023-01-09	10	Austroponera_castanea	HUN189	DD	Allobitoma halli	Camouflage	Full	5	17	6	2	0	23
2023-01-09	10	Austroponera_castanea	HUN189	DD	Allobitoma halli	Bare	Full	6	9	18	5	2	27
2023-01-09	10	Amblyopone_australis	HUN989	DD	Allobitoma halli	Debris	Full	9	1	0	0	0	1
2023-01-09	10	Austroponera_castanea	HUN232	DD	Allobitoma halli	Debris	Full	10	3	5	3	1	8
2023-01-09	10	Austroponera_castanea	HUN232	DD	Allobitoma halli	Bare	Full	11	16	23	5	2	39
2023-01-09	10	Austroponera_castanea	HUN232	DD	Allobitoma halli	Camouflage	Full	12	30	24	1	0	54
2023-01-09	10	Amblyopone_australis	HUN777	DD	Allobitoma halli	Bare	Full	1	8	4	1	1	12
2023-01-09	5	Amblyopone_australis	HUN777	DD	Allobitoma halli	Camouflage	Full	2	2	0	0	0	2
2023-01-09	10	Amblyopone_australis	HUN777	DD	Allobitoma halli	Debris	Full	3	3	0	0	0	3
2023-01-09	10	Austroponera_castanea	HUN232	DE	Chorasus	Debris	Partial	4	5	4	0	0	9
2023-01-09	10	Austroponera_castanea	HUN232	DE	Chorasus	Camouflage	Partial	5	9	5	0	0	14
2023-01-09	10	Austroponera_castanea	HUN232	DE	Chorasus	Bare	Partial	6	4	9	3	1	13
2023-01-09	10	Austroponera_castanea	HUN189	DE	Chorasus	Camouflage	Partial	7	14	5	0	0	19
2023-01-09	10	Austroponera_castanea	HUN189	DE	Chorasus	Bare	Partial	8	10	3	1	1	13
2023-01-09	10	Austroponera_castanea	HUN189	DE	Chorasus	Debris	Partial	9	23	4	0	0	27
2023-01-09	10	Amblyopone_australis	HUN777	DE	Chorasus	Debris	Partial	10	7	2	0	0	9
2023-01-09	10	Amblyopone_australis	HUN777	DE	Chorasus	Bare	Partial	11	6	7	1	0	13
2023-01-09	10	Amblyopone_australis	HUN777	DE	Chorasus	Camouflage	Partial	12	5	1	0	0	6
2023-01-09	10	Amblyopone_australis	HUN989	DE	Chorasus	Bare	Partial	1	1	6	2	2	7
2023-01-09	10	Amblyopone_australis	HUN989	DE	Chorasus	Camouflage	Partial	2	7	7	1	0	14
2023-01-09	10	Amblyopone_australis	HUN989	DE	Chorasus	Debris	Partial	3	1	2	0	0	3
2023-01-12	10	Amblyopone_australis	HUN989	LCON1	Control_large	Bare	Control	1	14	6	0	0	20
2023-01-12	10	Amblyopone_australis	HUN989	LCON1	Control_large	Camouflage	Control	2	10	2	0	0	12
2023-01-12	10	Amblyopone_australis	HUN989	LCON1	Control_large	Debris	Control	3	3	1	0	0	4
2023-01-12	10	Amblyopone_australis	HUN777	LCON1	Control_large	Debris	Control	4	17	6	0	0	23
2023-01-12	10	Austroponera_castanea	HUN189	LCON1	Control_large	Camouflage	Control	7	5	2	0	0	7
2023-01-12	10	Austroponera_castanea	HUN189	LCON1	Control_large	Debris	Control	8	6	1	0	0	7
2023-01-12	10	Amblyopone_australis	HUN777	LCON1	Control_large	Bare	Control	5	5	1	0	0	6
2023-01-12	10	Amblyopone_australis	HUN777	LCON1	Control_large	Camouflage	Control	6	14	2	0	0	16
2023-01-12	10	Austroponera_castanea	HUN189	LCON1	Control_large	Bare	Control	9	7	4	0	0	11
2023-01-12	10	Austroponera_castanea	HUN232	LCON1	Control_large	Bare	Control	10	4	1	0	0	5
2023-01-12	10	Austroponera_castanea	HUN232	LCON1	Control_large	Camouflage	Control	11	16	2	0	0	18
2023-01-12	10	Austroponera_castanea	HUN232	LCON1	Control_large	Debris	Control	12	8	4	0	0	12
2023-01-12	10	Austroponera_castanea	HUN189	LCON2	Control_large	Debris	Control	4	21	13	0	0	34
2023-01-12	10	Amblyopone_australis	HUN777	LCON2	Control_large	Bare	Control	1	30	12	0	0	42
2023-01-12	10	Amblyopone_australis	HUN777	LCON2	Control_large	Camouflage	Control	2	19	3	0	0	22
2023-01-12	10	Amblyopone_australis	HUN777	LCON2	Control_large	Debris	Control	3	7	1	0	0	8
2023-01-12	10	Austroponera_castanea	HUN189	LCON2	Control_large	Bare	Control	5	10	17	0	0	27
2023-01-12	10	Austroponera_castanea	HUN189	LCON2	Control_large	Camouflage	Control	6	18	2	0	0	20
2023-01-12	10	Austroponera_castanea	HUN232	LCON2	Control_large	Camouflage	Control	7	7	14	0	0	21
2023-01-12	10	Austroponera_castanea	HUN232	LCON2	Control_large	Debris	Control	8	2	3	0	0	5
2023-01-12	10	Amblyopone_australis	HUN989	LCON2	Control_large	Bare	Control	10	10	0	0	0	10
2023-01-12	10	Amblyopone_australis	HUN989	LCON2	Control_large	Camouflage	Control	11	12	4	0	0	16
2023-01-12	10	Amblyopone_australis	HUN989	LCON2	Control_large	Debris	Control	12	1	0	0	0	1
2023-01-12	10	Austroponera_castanea	HUN232	LCON2	Control_large	Bare	Control	9	3	10	0	0	13
2023-01-12	10	Austroponera_castanea	HUN189	SCON1	Control_small	Bare	Control	1	16	5	0	0	21
2023-01-12	10	Austroponera_castanea	HUN189	SCON1	Control_small	Camouflage	Control	2	21	2	0	0	23
2023-01-12	10	Austroponera_castanea	HUN189	SCON1	Control_small	Debris	Control	3	9	1	0	0	10
2023-01-12	10	Austroponera_castanea	HUN232	SCON1	Control_small	Bare	Control	5	12	2	0	0	14
2023-01-12	10	Austroponera_castanea	HUN232	SCON1	Control_small	Camouflage	Control	6	8	1	0	0	9
2023-01-12	10	Amblyopone_australis	HUN777	SCON1	Control_small	Camouflage	Control	7	12	0	0	0	12
2023-01-12	10	Amblyopone_australis	HUN777	SCON1	Control_small	Debris	Control	8	4	0	0	0	4
2023-01-12	10	Amblyopone_australis	HUN989	SCON1	Control_small	Camouflage	Control	7	10	0	0	0	10
2023-01-12	10	Amblyopone_australis	HUN989	SCON1	Control_small	Debris	Control	8	2	0	0	0	2
2023-01-12	10	Austroponera_castanea	HUN232	SCON1	Control_small	Debris	Control	4	7	5	0	0	12
2023-01-12	10	Amblyopone_australis	HUN777	SCON1	Control_small	Camouflage	Control	11	6	0	0	0	6
2023-01-12	10	Amblyopone_australis	HUN777	SCON1	Control_small	Debris	Control	12	5	3	0	0	8
2023-01-12	10	Amblyopone_australis	HUN989	SCON1	Control_small	Bare	Control	9	1	0	0	0	1
2023-01-12	10	Amblyopone_australis	HUN777	SCON1	Control_small	Bare	Control	10	8	2	0	0	10
2023-01-12	10	Amblyopone_australis	HUN989	SCON2	Control_small	Debris	Control	4	5	0	0	0	5
2023-01-12	10	Amblyopone_australis	HUN989	SCON2	Control_small	Bare	Control	5	8	0	0	0	8
2023-01-12	10	Amblyopone_australis	HUN989	SCON2	Control_small	Camouflage	Control	6	3	0	0	0	3
2023-01-12	10	Austroponera_castanea	HUN232	SCON2	Control_small	Bare	Control	1	6	6	0	0	12
2023-01-12	10	Austroponera_castanea	HUN232	SCON2	Control_small	Camouflage	Control	2	7	1	0	0	8
2023-01-12	10	Austroponera_castanea	HUN232	SCON2	Control_small	Debris	Control	3	5	0	0	0	5
2023-01-12	10	Austroponera_castanea	HUN189	SCON2	Control_small	Camouflage	Control	11	14	0	0	0	14
2023-01-12	10	Austroponera_castanea	HUN189	SCON2	Control_small	Debris	Control	12	13	3	0	0	16
2023-01-12	10	Amblyopone_australis	HUN777	SCON2	Control_small	Bare	Control	9	3	0	0	0	3
2023-01-12	10	Austroponera_castanea	HUN189	SCON2	Control_small	Bare	Control	10	4	0	0	0	4
2023-01-16	10	Amblyopone_australis	HUN777	LCON3	Control_large	Debris	Control	3	5	1	0	0	6
2023-01-16	10	Amblyopone_australis	HUN777	LCON3	Control_large	Bare	Control	1	6	1	0	0	7
2023-01-16	10	Amblyopone_australis	HUN777	LCON3	Control_large	Camouflage	Control	2	2	0	0	0	2
2023-01-16	10	Amblyopone_australis	HUN989	LCON3	Control_large	Bare	Control	4	1	0	0	0	1
2023-01-16	10	Austroponera_castanea	HUN232	LCON3	Control_large	Debris	Control	7	6	0	0	0	6
2023-01-16	10	Austroponera_castanea	HUN232	LCON3	Control_large	Bare	Control	8	10	7	0	0	17
2023-01-16	10	Amblyopone_australis	HUN989	LCON3	Control_large	Camouflage	Control	5	5	0	0	0	5
2023-01-16	10	Amblyopone_australis	HUN989	LCON3	Control_large	Debris	Control	6	2	0	0	0	2
2023-01-16	10	Austroponera_castanea	HUN232	LCON3	Control_large	Camouflage	Control	9	6	1	0	0	7
2023-01-16	10	Austroponera_castanea	HUN189	LCON3	Control_large	Camouflage	Control	10	9	3	0	0	12
2023-01-16	10	Austroponera_castanea	HUN189	LCON3	Control_large	Debris	Control	11	5	3	0	0	8
2023-01-16	10	Austroponera_castanea	HUN189	LCON3	Control_large	Bare	Control	12	7	1	0	0	8
2023-01-16	10	Amblyopone_australis	HUN989	LCON4	Control_large	Debris	Control	3	4	3	0	0	7
2023-01-16	10	Amblyopone_australis	HUN989	LCON4	Control_large	Bare	Control	1	12	3	0	0	15
2023-01-16	10	Amblyopone_australis	HUN989	LCON4	Control_large	Camouflage	Control	2	5	0	0	0	5
2023-01-16	10	Austroponera_castanea	HUN232	LCON4	Control_large	Bare	Control	4	2	2	0	0	4
2023-01-16	10	Austroponera_castanea	HUN232	LCON4	Control_large	Camouflage	Control	5	1	2	0	0	3
2023-01-16	10	Austroponera_castanea	HUN232	LCON4	Control_large	Debris	Control	6	6	7	0	0	13
2023-01-16	10	Amblyopone_australis	HUN777	LCON4	Control_large	Camouflage	Control	10	1	1	0	0	2
2023-01-16	10	Austroponera_castanea	HUN189	LCON4	Control_large	Debris	Control	7	24	16	0	0	40
2023-01-16	10	Austroponera_castanea	HUN189	LCON4	Control_large	Bare	Control	8	5	10	0	0	15
2023-01-16	10	Amblyopone_australis	HUN777	LCON4	Control_large	Bare	Control	12	1	0	0	0	1
2023-01-16	10	Austroponera_castanea	HUN189	LCON4	Control_large	Camouflage	Control	9	5	1	0	0	6
2023-01-16	10	Austroponera_castanea	HUN232	SCON3	Control_small	Debris	Control	3	16	5	0	0	21
2023-01-16	10	Austroponera_castanea	HUN232	SCON3	Control_small	Bare	Control	1	7	5	0	0	12
2023-01-16	10	Austroponera_castanea	HUN232	SCON3	Control_small	Camouflage	Control	2	4	2	0	0	6
2023-01-16	10	Amblyopone_australis	HUN989	SCON3	Control_small	Camouflage	Control	10	1	0	0	0	1
2023-01-16	10	Amblyopone_australis	HUN989	SCON3	Control_small	Debris	Control	11	8	1	0	0	9
2023-01-16	10	Amblyopone_australis	HUN989	SCON3	Control_small	Bare	Control	12	3	0	0	0	3
2023-01-16	10	Amblyopone_australis	HUN777	SCON3	Control_small	Camouflage	Control	9	1	0	0	0	1
2023-01-16	10	Austroponera_castanea	HUN189	SCON3	Control_small	Bare	Control	4	23	6	0	0	29
2023-01-16	10	Amblyopone_australis	HUN777	SCON3	Control_small	Debris	Control	7	1	0	0	0	1
2023-01-16	10	Austroponera_castanea	HUN189	SCON3	Control_small	Camouflage	Control	5	11	1	0	0	12
2023-01-16	10	Austroponera_castanea	HUN189	SCON3	Control_small	Debris	Control	6	6	2	0	0	8
2023-01-16	10	Amblyopone_australis	HUN777	SCON4	Control_small	Bare	Control	4	2	1	0	0	3
2023-01-16	10	Amblyopone_australis	HUN989	SCON4	Control_small	Camouflage	Control	9	1	0	0	0	1
2023-01-16	10	Austroponera_castanea	HUN232	SCON4	Control_small	Camouflage	Control	10	3	0	0	0	3
2023-01-16	10	Austroponera_castanea	HUN232	SCON4	Control_small	Debris	Control	11	8	4	0	0	12
2023-01-16	10	Austroponera_castanea	HUN232	SCON4	Control_small	Bare	Control	12	7	1	0	0	8
2023-01-16	10	Austroponera_castanea	HUN189	SCON4	Control_small	Bare	Control	1	25	7	0	0	32
2023-01-16	10	Austroponera_castanea	HUN189	SCON4	Control_small	Camouflage	Control	2	15	2	0	0	17
2023-01-16	10	Austroponera_castanea	HUN189	SCON4	Control_small	Debris	Control	3	9	3	0	0	12
2023-01-16	10	Amblyopone_australis	HUN777	SCON4	Control_small	Debris	Control	6	1	0	0	0	1
2023-01-16	10	Amblyopone_australis	HUN989	SCON4	Control_small	Debris	Control	7	0	1	0	0	1
2023-01-16	10	Amblyopone_australis	HUN989	SCON4	Control_small	Bare	Control	8	7	1	0	0	8
2023-01-17	10	Amblyopone_australis	HUN777	LCON5	Control_large	Bare	Control	1	7	1	0	0	8
2023-01-17	10	Amblyopone_australis	HUN777	LCON5	Control_large	Camouflage	Control	2	7	0	0	0	7
2023-01-17	10	Amblyopone_australis	HUN777	LCON5	Control_large	Debris	Control	3	6	4	0	0	10
2023-01-17	10	Amblyopone_australis	HUN989	LCON6	Control_large	Bare	Control	1	10	7	0	0	17
2023-01-17	10	Amblyopone_australis	HUN989	LCON6	Control_large	Camouflage	Control	2	16	5	0	0	21
2023-01-17	10	Amblyopone_australis	HUN989	LCON6	Control_large	Debris	Control	3	13	1	0	0	14
2023-01-17	10	Austroponera_castanea	HUN232	SCON5	Control_small	Bare	Control	1	12	3	0	0	15
2023-01-17	10	Austroponera_castanea	HUN232	SCON5	Control_small	Camouflage	Control	2	5	0	0	0	5
2023-01-17	10	Austroponera_castanea	HUN232	SCON5	Control_small	Debris	Control	3	19	2	0	0	21
2023-01-17	10	Austroponera_castanea	HUN189	SCON6	Control_small	Debris	Control	3	7	0	0	0	7
2023-01-17	10	Austroponera_castanea	HUN189	SCON6	Control_small	Bare	Control	1	13	3	0	0	16
2023-01-17	10	Austroponera_castanea	HUN189	SCON6	Control_small	Camouflage	Control	2	1	0	0	0	1
2023-01-19	10	Amblyopone_australis	HUN777	LCON7	Control_large	Debris	Control	4	6	1	0	0	7
2023-01-19	10	Amblyopone_australis	HUN989	LCON7	Control_large	Debris	Control	3	3	0	0	0	3
2023-01-19	10	Amblyopone_australis	HUN989	LCON7	Control_large	Bare	Control	1	7	1	0	0	8
2023-01-19	10	Amblyopone_australis	HUN989	LCON7	Control_large	Camouflage	Control	2	8	2	0	0	10
2023-01-19	10	Amblyopone_australis	HUN777	LCON7	Control_large	Bare	Control	5	0	1	0	0	1
2023-01-19	10	Amblyopone_australis	HUN777	LCON7	Control_large	Camouflage	Control	6	7	0	0	0	7
2023-01-19	10	Austroponera_castanea	HUN232	LCON7	Control_large	Camouflage	Control	7	3	6	0	0	9
2023-01-19	10	Austroponera_castanea	HUN232	LCON7	Control_large	Debris	Control	8	5	6	0	0	11
2023-01-19	10	Austroponera_castanea	HUN232	LCON7	Control_large	Bare	Control	9	6	3	0	0	9
2023-01-19	10	Austroponera_castanea	HUN189	LCON7	Control_large	Bare	Control	10	16	20	0	0	36
2023-01-19	10	Austroponera_castanea	HUN189	LCON7	Control_large	Camouflage	Control	11	8	6	0	0	14
2023-01-19	10	Austroponera_castanea	HUN189	LCON7	Control_large	Debris	Control	12	35	19	0	0	54
2023-01-19	10	Amblyopone_australis	HUN777	LCON8	Control_large	Debris	Control	3	11	1	0	0	12
2023-01-19	10	Amblyopone_australis	HUN777	LCON8	Control_large	Bare	Control	1	8	0	0	0	8
2023-01-19	10	Austroponera_castanea	HUN232	LCON8	Control_large	Debris	Control	4	1	0	0	0	1
2023-01-19	10	Austroponera_castanea	HUN189	LCON8	Control_large	Camouflage	Control	7	5	1	0	0	6
2023-01-19	10	Austroponera_castanea	HUN189	LCON8	Control_large	Debris	Control	8	20	3	0	0	23
2023-01-19	10	Austroponera_castanea	HUN232	LCON8	Control_large	Bare	Control	5	6	1	0	0	7
2023-01-19	10	Austroponera_castanea	HUN232	LCON8	Control_large	Camouflage	Control	6	11	3	0	0	14
2023-01-19	10	Amblyopone_australis	HUN989	LCON8	Control_large	Bare	Control	10	1	1	0	0	2
2023-01-19	10	Amblyopone_australis	HUN989	LCON8	Control_large	Debris	Control	12	1	0	0	0	1
2023-01-19	10	Austroponera_castanea	HUN189	LCON8	Control_large	Bare	Control	9	26	3	0	0	29
2023-01-19	10	Austroponera_castanea	HUN232	SCON7	Control_small	Debris	Control	3	18	3	0	0	21
2023-01-19	10	Austroponera_castanea	HUN232	SCON7	Control_small	Bare	Control	1	8	1	0	0	9
2023-01-19	10	Austroponera_castanea	HUN232	SCON7	Control_small	Camouflage	Control	2	7	0	0	0	7
2023-01-19	10	Austroponera_castanea	HUN189	SCON7	Control_small	Debris	Control	4	20	3	0	0	23
2023-01-19	10	Amblyopone_australis	HUN989	SCON7	Control_small	Camouflage	Control	7	1	0	0	0	1
2023-01-19	10	Amblyopone_australis	HUN989	SCON7	Control_small	Debris	Control	8	4	0	0	0	4
2023-01-19	10	Austroponera_castanea	HUN189	SCON7	Control_small	Bare	Control	5	8	2	0	0	10
2023-01-19	10	Austroponera_castanea	HUN189	SCON7	Control_small	Camouflage	Control	6	5	0	0	0	5
2023-01-19	10	Amblyopone_australis	HUN989	SCON7	Control_small	Bare	Control	9	3	0	0	0	3
2023-01-19	10	Amblyopone_australis	HUN777	SCON7	Control_small	Bare	Control	10	2	0	0	0	2
2023-01-19	10	Amblyopone_australis	HUN777	SCON7	Control_small	Camouflage	Control	11	3	0	0	0	3
2023-01-19	10	Amblyopone_australis	HUN777	SCON7	Control_small	Debris	Control	12	1	1	0	0	2
2023-01-19	10	Amblyopone_australis	HUN989	SCON8	Control_small	Debris	Control	4	2	0	0	0	2
2023-01-19	10	Austroponera_castanea	HUN189	SCON8	Control_small	Bare	Control	1	5	8	0	0	13
2023-01-19	10	Austroponera_castanea	HUN189	SCON8	Control_small	Camouflage	Control	2	14	1	0	0	15
2023-01-19	10	Austroponera_castanea	HUN189	SCON8	Control_small	Debris	Control	3	31	1	0	0	32
2023-01-19	10	Amblyopone_australis	HUN989	SCON8	Control_small	Bare	Control	5	8	1	0	0	9
2023-01-19	10	Amblyopone_australis	HUN989	SCON8	Control_small	Camouflage	Control	6	1	1	0	0	2
2023-01-19	10	Amblyopone_australis	HUN777	SCON8	Control_small	Camouflage	Control	7	2	0	0	0	2
2023-01-19	10	Amblyopone_australis	HUN777	SCON8	Control_small	Debris	Control	8	7	2	0	0	9
2023-01-19	10	Austroponera_castanea	HUN232	SCON8	Control_small	Bare	Control	10	3	13	0	0	16
2023-01-19	10	Austroponera_castanea	HUN232	SCON8	Control_small	Camouflage	Control	11	5	0	0	0	5
2023-01-19	10	Austroponera_castanea	HUN232	SCON8	Control_small	Debris	Control	12	3	4	0	0	7
2023-01-19	10	Amblyopone_australis	HUN777	SCON8	Control_small	Bare	Control	9	3	1	0	0	4
2023-01-23	10	Amblyopone_australis	HUN777	LCON10	Control_large	Debris	Control	3	11	1	0	0	12
2023-01-23	10	Amblyopone_australis	HUN777	LCON10	Control_large	Bare	Control	1	10	0	0	0	10
2023-01-23	10	Amblyopone_australis	HUN777	LCON10	Control_large	Camouflage	Control	2	11	0	0	0	11
2023-01-23	10	Austroponera_castanea	HUN189	LCON10	Control_large	Debris	Control	4	3	2	0	0	5
2023-01-23	10	Austroponera_castanea	HUN189	LCON10	Control_large	Camouflage	Control	6	18	1	0	0	19
2023-01-23	10	Amblyopone_australis	HUN777	LCON9	Control_large	Debris	Control	4	21	0	0	0	21
2023-01-23	10	Amblyopone_australis	HUN989	LCON9	Control_large	Debris	Control	3	9	3	0	0	12
2023-01-23	10	Amblyopone_australis	HUN989	LCON9	Control_large	Bare	Control	1	8	4	0	0	12
2023-01-23	10	Amblyopone_australis	HUN989	LCON9	Control_large	Camouflage	Control	2	15	4	0	0	19
2023-01-23	10	Amblyopone_australis	HUN777	LCON9	Control_large	Camouflage	Control	6	4	2	0	0	6
2023-01-23	10	Austroponera_castanea	HUN232	SCON10	Control_small	Debris	Control	3	22	2	0	0	24
2023-01-23	10	Austroponera_castanea	HUN232	SCON10	Control_small	Bare	Control	1	6	4	0	0	10
2023-01-23	10	Austroponera_castanea	HUN232	SCON10	Control_small	Camouflage	Control	2	13	1	0	0	14
2023-01-23	10	Amblyopone_australis	HUN989	SCON10	Control_small	Debris	Control	4	8	1	0	0	9
2023-01-23	10	Amblyopone_australis	HUN989	SCON10	Control_small	Bare	Control	5	8	2	0	0	10
2023-01-23	10	Amblyopone_australis	HUN989	SCON10	Control_small	Camouflage	Control	6	6	1	0	0	7
2023-01-23	10	Austroponera_castanea	HUN232	SCON9	Control_small	Debris	Control	4	2	0	0	0	2
2023-01-23	10	Austroponera_castanea	HUN189	SCON9	Control_small	Debris	Control	3	27	1	0	0	28
2023-01-23	10	Austroponera_castanea	HUN189	SCON9	Control_small	Bare	Control	1	24	4	1	0	28
2023-01-23	10	Austroponera_castanea	HUN189	SCON9	Control_small	Camouflage	Control	2	4	1	0	0	5
2023-01-23	10	Austroponera_castanea	HUN232	SCON9	Control_small	Bare	Control	5	14	1	0	0	15
2023-01-23	10	Austroponera_castanea	HUN232	SCON9	Control_small	Camouflage	Control	6	10	0	0	0	10
2023-02-09	10	Amblyopone_australis	HUN777	DF	Epistranus	Debris	Full	4	4	0	0	0	4
2023-02-09	10	Amblyopone_australis	HUN989	DF	Epistranus	Debris	Full	3	4	0	0	0	4
2023-02-09	10	Amblyopone_australis	HUN989	DF	Epistranus	Bare	Full	1	1	0	0	0	1
2023-02-09	10	Amblyopone_australis	HUN989	DF	Epistranus	Camouflage	Full	2	5	0	0	0	5
2023-02-09	10	Austroponera_castanea	HUN189	DF	Epistranus	Camouflage	Full	9	9	1	0	0	10
2023-02-09	10	Austroponera_castanea	HUN232	DF	Epistranus	Debris	Full	11	7	0	0	0	7
2023-02-09	10	Austroponera_castanea	HUN232	DF	Epistranus	Bare	Full	12	5	1	0	0	6
2023-02-09	10	Austroponera_castanea	HUN232	DF	Epistranus	Camouflage	Full	10	3	1	1	0	4
2023-02-09	10	Amblyopone_australis	HUN777	DF	Epistranus	Camouflage	Full	5	3	0	0	0	3
2023-02-09	10	Amblyopone_australis	HUN777	DF	Epistranus	Bare	Full	6	11	0	0	0	11
2023-02-09	10	Austroponera_castanea	HUN189	DF	Epistranus	Bare	Full	7	3	8	4	2	11
2023-02-09	10	Austroponera_castanea	HUN189	DF	Epistranus	Debris	Full	8	4	5	1	0	9
2023-02-09	10	Austroponera_castanea	HUN232	DG	Epistranus	Bare	Full	1	1	10	4	1	11
2023-02-09	10	Austroponera_castanea	HUN232	DG	Epistranus	Camouflage	Full	2	6	2	0	0	8
2023-02-09	10	Austroponera_castanea	HUN232	DG	Epistranus	Debris	Full	3	2	1	0	0	3
2023-02-09	10	Amblyopone_australis	HUN989	DG	Epistranus	Debris	Full	4	2	0	0	0	2
2023-02-09	10	Austroponera_castanea	HUN189	DG	Epistranus	Debris	Full	11	4	1	0	0	5
2023-02-09	10	Austroponera_castanea	HUN189	DG	Epistranus	Bare	Full	12	2	4	2	2	6
2023-02-09	10	Austroponera_castanea	HUN189	DG	Epistranus	Camouflage	Full	10	0	2	1	1	2
2023-02-09	10	Amblyopone_australis	HUN777	DG	Epistranus	Camouflage	Full	9	7	0	0	0	7
2023-02-09	10	Amblyopone_australis	HUN777	DG	Epistranus	Bare	Full	7	7	0	0	0	7
2023-02-09	10	Amblyopone_australis	HUN777	DG	Epistranus	Debris	Full	8	5	0	0	0	5
2023-02-09	10	Amblyopone_australis	HUN989	DG	Epistranus	Camouflage	Full	5	6	0	0	0	6
2023-02-09	10	Amblyopone_australis	HUN989	DG	Epistranus	Bare	Full	6	4	1	0	0	5
2023-02-09	10	Austroponera_castanea	HUN189	SCON11	Control_small	Bare	Control	1	6	3	0	0	9
2023-02-09	10	Austroponera_castanea	HUN189	SCON11	Control_small	Camouflage	Control	2	24	2	0	0	26
2023-02-09	10	Austroponera_castanea	HUN189	SCON11	Control_small	Debris	Control	3	3	6	0	0	9
2023-02-09	10	Austroponera_castanea	HUN189	SCON11	Control_small	Debris	Control	4	7	1	0	0	8
2023-02-09	10	Austroponera_castanea	HUN232	SCON11	Control_small	Bare	Control	7	4	3	0	0	7
2023-02-09	10	Austroponera_castanea	HUN232	SCON11	Control_small	Debris	Control	8	0	1	0	0	1
2023-02-09	10	Austroponera_castanea	HUN189	SCON11	Control_small	Camouflage	Control	5	12	0	0	0	12
2023-02-09	10	Austroponera_castanea	HUN189	SCON11	Control_small	Bare	Control	6	6	1	0	0	7
2023-02-09	10	Austroponera_castanea	HUN232	SCON11	Control_small	Camouflage	Control	9	2	1	0	0	3
2023-02-09	10	Amblyopone_australis	HUN989	SCON11	Control_small	Camouflage	Control	10	14	0	0	0	14
2023-02-09	10	Amblyopone_australis	HUN989	SCON11	Control_small	Debris	Control	11	3	0	0	0	3
2023-02-09	10	Amblyopone_australis	HUN777	SCON12	Control_small	Camouflage	Control	2	22	0	0	0	22
2023-02-09	10	Amblyopone_australis	HUN777	SCON12	Control_small	Debris	Control	3	1	0	0	0	1
2023-02-09	10	Austroponera_castanea	HUN232	SCON12	Control_small	Debris	Control	4	2	0	0	0	2
2023-02-09	10	Austroponera_castanea	HUN232	SCON12	Control_small	Camouflage	Control	5	0	2	1	0	2
2023-02-09	10	Austroponera_castanea	HUN232	SCON12	Control_small	Bare	Control	6	3	0	0	0	3
2023-02-09	10	Amblyopone_australis	HUN989	SCON12	Control_small	Bare	Control	7	3	0	0	0	3
2023-02-09	10	Amblyopone_australis	HUN989	SCON12	Control_small	Debris	Control	8	3	3	0	0	6
2023-02-09	10	Amblyopone_australis	HUN777	SCON12	Control_small	Camouflage	Control	10	6	0	0	0	6
2023-02-09	10	Amblyopone_australis	HUN777	SCON12	Control_small	Debris	Control	11	2	0	0	0	2
2023-02-09	10	Amblyopone_australis	HUN777	SCON12	Control_small	Bare	Control	12	3	0	0	0	3
2023-02-09	10	Amblyopone_australis	HUN989	SCON12	Control_small	Camouflage	Control	9	8	0	0	0	8
2023-02-10	10	Austroponera_castanea	HUN232	DH	Epistranus	Bare	Full	1	0	5	2	0	5
2023-02-10	10	Austroponera_castanea	HUN232	DH	Epistranus	Camouflage	Full	2	2	2	1	0	4
2023-02-10	10	Austroponera_castanea	HUN232	DH	Epistranus	Debris	Full	3	6	7	0	0	13
2023-02-10	10	Austroponera_castanea	HUN189	DH	Epistranus	Debris	Full	4	14	4	0	0	18
2023-02-10	10	Austroponera_castanea	HUN189	DH	Epistranus	Camouflage	Full	5	3	1	0	0	4
2023-02-10	10	Austroponera_castanea	HUN189	DH	Epistranus	Bare	Full	6	22	10	2	1	32
2023-02-10	10	Amblyopone_australis	HUN777	DH	Epistranus	Camouflage	Full	7	3	0	0	0	3
2023-02-10	10	Amblyopone_australis	HUN777	DH	Epistranus	Debris	Full	8	7	0	0	0	7
2023-02-10	10	Amblyopone_australis	HUN989	DH	Epistranus	Bare	Full	10	1	3	0	0	4
2023-02-10	10	Amblyopone_australis	HUN989	DH	Epistranus	Debris	Full	11	4	1	0	0	5
2023-02-10	10	Amblyopone_australis	HUN989	DH	Epistranus	Camouflage	Full	12	4	0	0	0	4
2023-02-10	10	Amblyopone_australis	HUN777	DH	Epistranus	Bare	Full	9	7	0	0	0	7
2023-02-10	10	Amblyopone_australis	HUN777	DI	Epistranus	Debris	Full	4	14	0	0	0	14
2023-02-10	10	Austroponera_castanea	HUN189	DI	Epistranus	Bare	Full	1	2	19	8	2	21
2023-02-10	10	Austroponera_castanea	HUN189	DI	Epistranus	Camouflage	Full	2	12	2	0	0	14
2023-02-10	10	Austroponera_castanea	HUN189	DI	Epistranus	Debris	Full	3	10	3	0	0	13
2023-02-10	10	Amblyopone_australis	HUN989	DI	Epistranus	Camouflage	Full	7	1	0	0	0	1
2023-02-10	10	Amblyopone_australis	HUN989	DI	Epistranus	Debris	Full	8	9	2	0	0	11
2023-02-10	10	Amblyopone_australis	HUN777	DI	Epistranus	Camouflage	Full	5	2	0	0	0	2
2023-02-10	10	Amblyopone_australis	HUN777	DI	Epistranus	Bare	Full	6	7	0	0	0	7
2023-02-10	10	Amblyopone_australis	HUN989	DI	Epistranus	Bare	Full	9	5	2	0	0	7
2023-02-10	10	Amblyopone_australis	HUN777	DI	Epistranus	Bare	Full	10	2	4	0	0	6
2023-02-10	10	Amblyopone_australis	HUN777	DI	Epistranus	Debris	Full	11	2	1	0	0	3
2023-02-10	10	Amblyopone_australis	HUN777	DI	Epistranus	Camouflage	Full	12	2	2	0	0	4
2023-02-10	10	Austroponera_castanea	HUN189	LCON11	Control_large	Bare	Control	9	11	2	0	0	13
2023-02-10	10	Amblyopone_australis	HUN777	LCON11	Control_large	Debris	Control	11	6	2	0	0	8
2023-02-10	10	Amblyopone_australis	HUN777	LCON11	Control_large	Camouflage	Control	12	9	0	0	0	9
2023-02-10	10	Amblyopone_australis	HUN777	LCON11	Control_large	Bare	Control	10	4	1	0	0	5
2023-02-10	10	Austroponera_castanea	HUN189	LCON11	Control_large	Bare	Control	7	4	13	0	0	17
2023-02-10	10	Austroponera_castanea	HUN189	LCON11	Control_large	Debris	Control	8	15	15	1	1	30
2023-02-10	10	Austroponera_castanea	HUN232	LCON11	Control_large	Bare	Control	6	2	5	0	0	7
2023-02-10	10	Austroponera_castanea	HUN232	LCON11	Control_large	Debris	Control	4	9	2	1	0	11
2023-02-10	10	Amblyopone_australis	HUN989	LCON11	Control_large	Camouflage	Control	2	4	1	0	0	5
2023-02-10	10	Amblyopone_australis	HUN989	LCON11	Control_large	Debris	Control	3	6	2	0	0	8
2023-02-10	10	Austroponera_castanea	HUN189	LCON12	Control_large	Debris	Control	11	2	3	0	0	5
2023-02-10	10	Austroponera_castanea	HUN189	LCON12	Control_large	Camouflage	Control	12	32	0	0	0	32
2023-02-10	10	Austroponera_castanea	HUN189	LCON12	Control_large	Bare	Control	10	2	5	2	0	7
2023-02-10	10	Amblyopone_australis	HUN989	LCON12	Control_large	Camouflage	Control	5	4	0	0	0	4
2023-02-10	10	Amblyopone_australis	HUN989	LCON12	Control_large	Bare	Control	6	2	1	0	0	3
2023-02-10	10	Austroponera_castanea	HUN232	LCON12	Control_large	Bare	Control	7	1	2	0	0	3
2023-02-10	10	Austroponera_castanea	HUN232	LCON12	Control_large	Debris	Control	8	2	3	2	1	5
2023-02-10	10	Austroponera_castanea	HUN232	LCON12	Control_large	Camouflage	Control	5	10	0	0	0	10
2023-02-10	10	Amblyopone_australis	HUN777	LCON12	Control_large	Bare	Control	1	4	1	0	0	5
2023-02-10	10	Amblyopone_australis	HUN777	LCON12	Control_large	Camouflage	Control	2	28	0	0	0	28
2023-02-10	10	Amblyopone_australis	HUN777	LCON12	Control_large	Debris	Control	3	8	1	0	0	9
2023-02-11	10	Amblyopone_australis	HUN777	DJ	Epistranus	Bare	Full	1	2	0	0	0	2
2023-02-11	10	Amblyopone_australis	HUN777	DJ	Epistranus	Camouflage	Full	2	1	0	0	0	1
2023-02-11	10	Amblyopone_australis	HUN777	DJ	Epistranus	Debris	Full	3	1	0	0	0	1
2023-02-11	10	Austroponera_castanea	HUN189	DJ	Epistranus	Camouflage	Full	4	1	1	1	0	2
2023-02-11	10	Austroponera_castanea	HUN232	DJ	Epistranus	Debris	Full	7	5	0	0	0	5
2023-02-11	10	Austroponera_castanea	HUN232	DJ	Epistranus	Camouflage	Full	8	4	1	0	0	5
2023-02-11	10	Austroponera_castanea	HUN189	DJ	Epistranus	Bare	Full	5	0	2	2	0	2
2023-02-11	10	Austroponera_castanea	HUN189	DJ	Epistranus	Debris	Full	6	2	1	1	1	3
2023-02-11	10	Austroponera_castanea	HUN232	DJ	Epistranus	Bare	Full	9	3	1	1	0	4
2023-02-11	10	Amblyopone_australis	HUN989	DJ	Epistranus	Bare	Full	10	4	2	0	0	6
2023-02-11	10	Amblyopone_australis	HUN989	DJ	Epistranus	Debris	Full	11	19	1	0	0	20
2023-02-11	10	Amblyopone_australis	HUN989	DJ	Epistranus	Camouflage	Full	12	2	0	0	0	2
2023-02-11	10	Austroponera_castanea	HUN232	DK	Epistranus	Camouflage	Full	4	1	1	0	0	2
2023-02-11	10	Austroponera_castanea	HUN189	DK	Epistranus	Bare	Full	1	4	5	1	0	9
2023-02-11	10	Austroponera_castanea	HUN189	DK	Epistranus	Camouflage	Full	2	9	3	2	2	12
2023-02-11	10	Austroponera_castanea	HUN189	DK	Epistranus	Debris	Full	3	5	1	1	1	6
2023-02-11	10	Austroponera_castanea	HUN232	DK	Epistranus	Bare	Full	5	0	4	3	0	4
2023-02-11	10	Austroponera_castanea	HUN232	DK	Epistranus	Debris	Full	6	1	2	1	0	3
2023-02-11	10	Amblyopone_australis	HUN989	DK	Epistranus	Debris	Full	7	3	1	0	0	4
2023-02-11	10	Amblyopone_australis	HUN989	DK	Epistranus	Camouflage	Full	8	3	0	0	0	3
2023-02-11	10	Amblyopone_australis	HUN777	DK	Epistranus	Bare	Full	10	4	0	0	0	4
2023-02-11	10	Amblyopone_australis	HUN777	DK	Epistranus	Debris	Full	11	6	0	0	0	6
2023-02-11	10	Amblyopone_australis	HUN777	DK	Epistranus	Camouflage	Full	12	4	0	0	0	4
2023-02-11	10	Amblyopone_australis	HUN989	DK	Epistranus	Bare	Full	9	5	1	0	0	6
2023-02-11	10	Austroponera_castanea	HUN189	LCON13	Control_large	Debris	Control	11	8	8	1	1	16
2023-02-11	10	Austroponera_castanea	HUN189	LCON13	Control_large	Camouflage	Control	12	21	2	0	0	23
2023-02-11	10	Austroponera_castanea	HUN189	LCON13	Control_large	Bare	Control	10	8	2	0	0	10
2023-02-11	10	Amblyopone_australis	HUN777	LCON13	Control_large	Bare	Control	9	3	0	0	0	3
2023-02-11	10	Amblyopone_australis	HUN777	LCON13	Control_large	Camouflage	Control	8	1	0	0	0	1
2023-02-11	10	Amblyopone_australis	HUN989	LCON13	Control_large	Bare	Control	5	22	2	0	0	24
2023-02-11	10	Amblyopone_australis	HUN989	LCON13	Control_large	Debris	Control	6	4	0	0	0	4
2023-02-11	10	Austroponera_castanea	HUN232	LCON13	Control_large	Debris	Control	3	3	0	0	0	3
2023-02-11	10	Austroponera_castanea	HUN232	LCON13	Control_large	Camouflage	Control	2	2	1	0	0	3
2023-02-11	10	Amblyopone_australis	HUN989	LCON13	Control_large	Camouflage	Control	4	12	1	0	0	13
2023-02-11	10	Austroponera_castanea	HUN189	LCON14	Control_large	Bare	Control	9	3	1	0	0	4
2023-02-11	10	Austroponera_castanea	HUN232	LCON14	Control_large	Debris	Control	11	1	0	0	0	1
2023-02-11	10	Austroponera_castanea	HUN232	LCON14	Control_large	Bare	Control	10	1	0	0	0	1
2023-02-11	10	Amblyopone_australis	HUN777	LCON14	Control_large	Debris	Control	6	3	0	0	0	3
2023-02-11	10	Austroponera_castanea	HUN189	LCON14	Control_large	Debris	Control	7	2	3	0	0	5
2023-02-11	10	Austroponera_castanea	HUN189	LCON14	Control_large	Camouflage	Control	8	25	2	0	0	27
2023-02-11	10	Amblyopone_australis	HUN989	LCON14	Control_large	Debris	Control	3	4	1	0	0	5
2023-02-11	10	Amblyopone_australis	HUN989	LCON14	Control_large	Camouflage	Control	2	4	0	0	0	4
2023-02-13	10	Austroponera_castanea	HUN232	DL	Epistranus	Bare	Full	1	1	2	1	0	3
2023-02-13	10	Austroponera_castanea	HUN232	DL	Epistranus	Camouflage	Full	2	0	2	0	0	2
2023-02-13	10	Austroponera_castanea	HUN232	DL	Epistranus	Debris	Full	3	6	0	0	0	6
2023-02-13	10	Austroponera_castanea	HUN189	DL	Epistranus	Debris	Full	4	4	1	0	0	5
2023-02-13	10	Austroponera_castanea	HUN189	DL	Epistranus	Bare	Full	5	10	2	1	0	12
2023-02-13	10	Austroponera_castanea	HUN189	DL	Epistranus	Camouflage	Full	6	20	1	0	0	21
2023-02-13	10	Amblyopone_australis	HUN777	DL	Epistranus	Camouflage	Full	7	4	1	0	0	5
2023-02-13	10	Amblyopone_australis	HUN777	DL	Epistranus	Debris	Full	8	3	0	0	0	3
2023-02-13	10	Amblyopone_australis	HUN989	DL	Epistranus	Bare	Full	10	2	0	0	0	2
2023-02-13	10	Amblyopone_australis	HUN989	DL	Epistranus	Camouflage	Full	11	2	0	0	0	2
2023-02-13	10	Amblyopone_australis	HUN989	DL	Epistranus	Debris	Full	12	5	0	0	0	5
2023-02-13	10	Amblyopone_australis	HUN777	DL	Epistranus	Bare	Full	9	4	0	0	0	4
2023-02-13	10	Austroponera_castanea	HUN189	DM	Epistranus	Bare	Full	1	4	5	0	0	9
2023-02-13	10	Austroponera_castanea	HUN189	DM	Epistranus	Camouflage	Full	2	10	8	2	0	18
2023-02-13	10	Austroponera_castanea	HUN189	DM	Epistranus	Debris	Full	3	10	1	0	0	11
2023-02-13	10	Amblyopone_australis	HUN777	DM	Epistranus	Debris	Full	4	11	0	0	0	11
2023-02-13	10	Amblyopone_australis	HUN989	DM	Epistranus	Debris	Full	8	2	0	0	0	2
2023-02-13	10	Amblyopone_australis	HUN777	DM	Epistranus	Bare	Full	5	13	1	0	0	14
2023-02-13	10	Amblyopone_australis	HUN777	DM	Epistranus	Camouflage	Full	6	10	0	0	0	10
2023-02-13	10	Amblyopone_australis	HUN989	DM	Epistranus	Bare	Full	9	7	0	0	0	7
2023-02-13	10	Austroponera_castanea	HUN232	DM	Epistranus	Bare	Full	10	4	2	0	0	6
2023-02-13	10	Austroponera_castanea	HUN232	DM	Epistranus	Camouflage	Full	11	1	0	0	0	1
2023-02-15	10	Amblyopone_australis	HUN989	DN	Epistranus	Bare	Full	5	3	0	0	0	3
2023-02-15	10	Amblyopone_australis	HUN989	DN	Epistranus	Camouflage	Full	6	7	0	0	0	7
2023-02-15	10	Amblyopone_australis	HUN777	DN	Epistranus	Camouflage	Full	7	4	0	0	0	4
2023-02-15	10	Amblyopone_australis	HUN777	DN	Epistranus	Bare	Full	8	2	0	0	0	2
2023-02-15	10	Austroponera_castanea	HUN232	DN	Epistranus	Bare	Full	1	4	0	0	0	4
2023-02-15	10	Austroponera_castanea	HUN232	DN	Epistranus	Camouflage	Full	2	4	0	0	0	4
2023-02-15	10	Austroponera_castanea	HUN232	DN	Epistranus	Debris	Full	3	2	0	0	0	2
2023-02-15	10	Amblyopone_australis	HUN989	DN	Epistranus	Debris	Full	4	3	0	0	0	3
2023-02-15	10	Amblyopone_australis	HUN777	DN	Epistranus	Debris	Full	9	2	0	0	0	2
2023-02-15	10	Austroponera_castanea	HUN189	DN	Epistranus	Bare	Full	10	2	2	1	0	4
2023-02-15	10	Austroponera_castanea	HUN189	DN	Epistranus	Debris	Full	11	2	2	1	0	4
2023-02-15	10	Austroponera_castanea	HUN189	DN	Epistranus	Camouflage	Full	12	0	1	0	0	1
2023-02-15	10	Austroponera_castanea	HUN189	DO	Epistranus	Camouflage	Full	7	3	1	0	0	4
2023-02-15	10	Austroponera_castanea	HUN189	DO	Epistranus	Bare	Full	8	2	2	0	0	4
2023-02-15	10	Amblyopone_australis	HUN777	DO	Epistranus	Bare	Full	5	7	0	0	0	7
2023-02-15	10	Amblyopone_australis	HUN777	DO	Epistranus	Camouflage	Full	6	7	1	0	0	8
2023-02-15	10	Amblyopone_australis	HUN777	DO	Epistranus	Debris	Full	4	8	0	0	0	8
2023-02-15	10	Amblyopone_australis	HUN989	DO	Epistranus	Bare	Full	1	7	1	0	0	8
2023-02-15	10	Amblyopone_australis	HUN989	DO	Epistranus	Camouflage	Full	2	7	2	0	0	9
2023-02-15	10	Amblyopone_australis	HUN989	DO	Epistranus	Debris	Full	3	8	0	0	0	8
2023-02-15	10	Austroponera_castanea	HUN232	DO	Epistranus	Debris	Full	11	1	0	0	0	1
2023-02-15	10	Austroponera_castanea	HUN189	DO	Epistranus	Debris	Full	9	1	0	0	0	1
2023-02-15	10	Amblyopone_australis	HUN777	SCON13	Control_small	Bare	Control	1	3	0	0	0	3
2023-02-15	10	Amblyopone_australis	HUN777	SCON13	Control_small	Camouflage	Control	2	10	0	0	0	10
2023-02-15	10	Amblyopone_australis	HUN777	SCON13	Control_small	Debris	Control	3	6	0	0	0	6
2023-02-15	10	Austroponera_castanea	HUN189	SCON13	Control_small	Debris	Control	4	7	2	0	0	9
2023-02-15	10	Amblyopone_australis	HUN989	SCON13	Control_small	Debris	Control	11	5	1	0	0	6
2023-02-15	10	Amblyopone_australis	HUN989	SCON13	Control_small	Camouflage	Control	12	14	0	0	0	14
2023-02-15	10	Amblyopone_australis	HUN989	SCON13	Control_small	Bare	Control	10	8	0	0	0	8
2023-02-15	10	Austroponera_castanea	HUN232	SCON13	Control_small	Debris	Control	9	1	0	0	0	1
2023-02-15	10	Austroponera_castanea	HUN189	SCON13	Control_small	Bare	Control	5	4	0	0	0	4
2023-02-15	10	Austroponera_castanea	HUN189	SCON13	Control_small	Camouflage	Control	6	3	0	0	0	3
2023-02-15	10	Austroponera_castanea	HUN232	SCON14	Control_small	Debris	Control	4	0	3	0	0	3
2023-02-15	10	Austroponera_castanea	HUN189	SCON14	Control_small	Bare	Control	1	0	2	0	0	2
2023-02-15	10	Austroponera_castanea	HUN189	SCON14	Control_small	Debris	Control	3	6	2	1	0	8
2023-02-15	10	Amblyopone_australis	HUN989	SCON14	Control_small	Debris	Control	9	5	1	0	0	6
2023-02-15	10	Amblyopone_australis	HUN777	SCON14	Control_small	Camouflage	Control	12	7	0	0	0	7
2023-02-15	10	Amblyopone_australis	HUN777	SCON14	Control_small	Bare	Control	10	4	0	0	0	4
2023-02-15	10	Austroponera_castanea	HUN232	SCON14	Control_small	Bare	Control	5	2	0	0	0	2
2023-02-15	10	Amblyopone_australis	HUN989	SCON14	Control_small	Camouflage	Control	7	10	1	0	0	11
2023-02-15	10	Amblyopone_australis	HUN989	SCON14	Control_small	Bare	Control	8	10	1	0	0	11

## Sheet: Specimens used
Collection code	Prey species	Reference	Length(mm)	Width(mm)	Coverage
KG022	Pycnomerus	A			Minimal
KG019	Clossinine	B			Minimal
KG022	Pycnomerus	C			Minimal
KG019	Pycnomerus	D	3.9	1.2	Minimal
KG019	Ablabus	E			Partial
KG022	Pycnomerus	F			Minimal
KG024	Tarphiomimus	G	3.9	1.7	Partial
KG024	Tarphiomimus	H	3.2	1.4	Partial
KG024	Tarphiomimus	I			Partial
KG024	Tarphiomimus	J			Partial
KG024	Tarphiomimus	K			Partial
KG024	Tarphiomimus	L			Partial
KG022	Pycnomerus	M			Minimal
KG022	Pycnomerus	N	3.4	1	Minimal
KG022	Pycnomerus	O			Minimal
KG025	Pycnomerus	P			Minimal
KG022	Pycnomerus	Q			Minimal
KG025	Notocoxelus	R			Partial
KG026	Namunaria	X			Partial
KG027	Pycnomerus	S			Minimal
KG027	Pycnomerus	U			Minimal
KG027	Syncalus	T			Full
KG027	Pycnomerus	W	3.2	0.9	Minimal
KG027	Pycnomerus	V			Minimal
KG027	Namunaria	Y			Partial
KG030	Rhytinotus squamulosus	Z			Full
KG030	Rhytinotus squamulosus	AA			Full
KG030	Rhytinotus squamulosus	AB			Full
KG030	Rhytinotus squamulosus	AC	10.8	2.4	Full
KG030	Rhytinotus squamulosus	AD	11.4	2.4	Full
KG030	Rhytinotus squamulosus	AE			Full
KG030	Rhytinotus squamulosus	AF			Full
KG030	Rhytinotus squamulosus	AG			Full
KG030	Rhytinotus squamulosus	AH			Full
KG027	Epistranus	AI	2.2	1.2	Full
KG027	Epistranus	AJ			Full
KG029	Syncalus	AK			Minimal
KG029	Syncalus	AL			Minimal
KG029	Syncalus	AM			Minimal
KG029	Syncalus	AN			Minimal
KG029	Syncalus	AO			Minimal
KG029	Syncalus	AP			Minimal
KG029	Syncalus	AQ			Minimal
KG029	Syncalus	AR			Minimal
KG030	Rhytinotus squamulosus	AS			Full
KG029	Syncalus	AT			Minimal
KG029	Syncalus (P. insignis)	AU			Minimal
KG028	Chorasus	AV			Partial
KG029	Syncalus	AW			Minimal
KG030	Rhytinotus squamulosus	AX			Full
KG029	Syncalus	AY			Minimal
KG029	Syncalus	AZ			Minimal
KG029	Syncalus	BA			Minimal
KG029	Syncalus	BB			Minimal
KG029	Pristoderus dissimilis	BC			Minimal
KG029	Tarphiomimus	BD			Partial
KG028	Protarphius crassus	BE			Full
KG028	Protarphius crassus	BF			Full
KG028	Pycnomerus	BG			Minimal
KG029	Syncalus	BH	4	2.3	Minimal
KG029	Syncalus	BI	4.3	2.5	Minimal
KG029	Pristoderus salebrosus	BJ	3.8	1.8	Minimal
KG034	Pristoderus bakewelli	BK			Minimal
KG034	Pristoderus bakewelli	BL			Minimal
KG034	Pristoderus bakewelli	BM			Minimal
KG034	Pristoderus bakewelli	BN			Minimal
KG034	Pristoderus bakewelli	BO			Minimal
KG034	Pristoderus bakewelli	BP			Minimal
KG034	Pristoderus bakewelli	BQ			Minimal
KG034	Pristoderus bakewelli	BR			Minimal
KG034	Pristoderus bakewelli	BX			Minimal
KG034	Pristoderus bakewelli	BT	8.2	4.6	Minimal
KG034	Pristoderus bakewelli	BU			Minimal
KG034	Pristoderus bakewelli	BV			Minimal
KG034	Pristoderus bakewelli	BW	8.2	4.6	Minimal
KG033	Heterargus	BS			Full
KG033	Heterargus	BY			Full
KG033	Heterargus	BZ	2.2	1.9	Full
KG037	Epistranus	CA			Full
KG037	Epistranus	CB			Full
KG035	Epistranus	CC	1.8	1	Full
KG035	Heterargus	CD			Full
KG034	P.???	CE	5.7	2.4	Partial
KG031	P.???	CF			Partial
KG035	Heterargus	CG	2.1	1.1	Full
KG035	Heterargus	CH			Full
KG035	Chorasus	CI			Partial
KG032	Heterargus	CJ			Full
KG032	Heterargus	CK			Full
KG035	Epistranus	CL			Full
KG033	Heterargus	CM			Full
KG033	Heterargus	CN			Full
KG033	Heterargus	CO			Full
KG033	Heterargus	CP			Full
KG033	Heterargus	CQ			Full
KG033	Epistranus	CR			Full
KG033	Pristoderus bakewelli	CS			Minimal
KG033	Heterargus	CT			Full
KG036	Chorasus	CU			Partial
KG033	Heterargus	CV			Full
KG033	Chorasus	CW			Partial
KG035	Heterargus	CX			Full
KG035	Chorasus	CY			Partial
KG032	Chorasus	CZ	3.2	1.3	Partial
KG032	Heterargus	DA			Full
KG032	Chorasus	DB	3.2	1.2	Partial
KG032	Heterargus	DC			Full
KG035	Allobitoma halli	DD			Full
KG035	Chorasus	DE			Partial
	ControlSmall	SCON1
	ControlSmall	SCON2
	ControlLarge	LCON1
	ControlLarge	LCON2
	ControlSmall	SCON3
	ControlSmall	SCON4
	ControlLarge	LCON3
	ControlLarge	LCON4
	ControlSmall	SCON5
	ControlSmall	SCON6
	ControlLarge	LCON5
	ControlLarge	LCON6
	ControlSmall	SCON7
	ControlSmall	SCON8
	ControlLarge	LCON7
	ControlLarge	LCON8
	ControlSmall	SCON9
	ControlSmall	SCON10
	ControlLarge	LCON9
	ControlLarge	LCON10
KG039	Epistranus	DF			Full
KG039	Epistranus	DG			Full
	ControlSmall	SCON11
	ControlSmall	SCON12
KG040	Epistranus	DH			Full
KG039	Epistranus	DI			Full
	ControlLarge	LCON11
	ControlLarge	LCON12
KG039	Epistranus	DJ
KG039	Epistranus	DK
	ControlLarge	LCON13
	ControlLarge	LCON14
KG039	Epistranus	DL
KG039	Epistranus	DM
	ControlSmall	SCON13
	ControlSmall	SCON14
	Epistranus	DN
	Epistranus	DO
