# Supplementary material for: Passive debris cloaking in beetles provides non-visual camouflage against predatory ants
Source: Behav Ecol. 2025 Jul 28;36(4):araf064. doi: 10.1093/beheco/araf064 (PMC12302502; doi:10.1093/beheco/araf064)
Supplement: araf064_suppl_Supplementary_Data [file araf064_suppl_supplementary_data.xlsx]

## Sheet: READ ME instructions
BEFORE YOU BEGIN
ONLY USE THIS SPREADSHEET WHEN YOU ARE DATABASING SPECIMENS, if you are just wishing to enter the information from your collection events so that you can make labels to use during sorting, please use the collection event template. Talk with the NZAC head curator collection manager about your project. If there seem to be lots of columns you don't think you need to use, ask an NZAC staff member to …
1. check that you have the correct barcode numbers for the type of specimens you are databasing
We use different barcode number prefixes for specimens in ethanol (alcohol), microscope slides and pinned specimens. Check that you have the correct NZAC barcode numbers for the type of specimens you are databasing.
NZACC02= slide
NZAC03= Alcohol
NZAC04= Pinned
2. Prefill information where possible e.g for country if all specimens are from New Zealand. BUT BE CAREFUL WITH DRAG AND FILLDOWN FOR DATES OR GEOCOORDINATES. If you have the same value for date or geocoordinates for a number of records, you must enter the same value in the first two rows AND THEN select and drag down to fill remaining rows. if you only select one row, before drag and filling yo…
3. If you are having trouble reading text on the label:
If the writing is unclear, for locality or collector you can search our online data protal for your best guess of the spelling and see if there are other records already in the database that share same information.
If the species name is difficult to read you can often google search the name for correct spelling
Place names can be difficult because spelling can change over time. We often cross check scd against google earth and topomap

## Sheet: database template
NZAC_Accession_Number	Specimen_Kind	Quantity	Identification_Kind	Phylum	Order	Family	Taxon_Name	Taxon_Note	Determiner	Determination_Date	Determination_Note	Type_Status	Country	New_Zealand_Area_Code	Locality	Altitude	Day	Month	Year	Date_1	Day2	Month2	Year2	Date_2	Date_FINAL	Collectors	Collector_No	Method	Habitat	Microhabitat	Collection_Event_Note	Has_host	Host_number	Identification_Kind_of_Host	Name_of_Host	Host_is_present?	Verbatim_Geocoordinates	Note_type_DNA	DNA_reference_number	Note_type_specimen	Specimen_note	Gender	Sex	Gender_note	Life_Stage	Stages	Life Stage_note	External_ link_ type	External_link
catalognumber	preparations	individualcount				family	sciname	taxonremarks	identifiedby	dateidentified		typestatus	county	county	locality	elevationnumber	day	month	year							recordedby	number	samplingprotocol	habitat	substrate	occurenceremarks				associatedtaxa								sex			lifestage
SCAN NZAC barcode here (avoid typing in number). If you do not have a scanner, request barcode labels in a number series. you can type in the first couple of barcode numbers into the first 2 rows, then select the cells and drag and fill to create the label series in this column.	e.g. pinned, alcohol, slide, envelope, tissue, dna extract. LIMITED ENTRY OPTIONS	number of individuals in vial (if above 10, can be approx), on slide, on pin or in envelope	determination preliminary, sorting. LIMITED ENTRY OPTIONS	e.g. Athropoda	e.g. Coleoptera	e.g. Cerambycidae	E.g. Mecodema manaia Genus +species (if known). please add authority+year if known. This information is usually in the tray, not on the specimen. Please include only the most recent determination. DO NOT enter "unident. Sp.1" or unpublished species names here. Use taxon note field for these.	If you are referring to taxonomy that is unpublished (e.g. a species code) or you are stating that the species is unknown or unidentified e.g. "sp", "sp.1 " or "sp. indet" then enter here	det. or identifier: the name of the person who made the determination. Enter full name if known. Or initials first, then last name. e.g. AB Smith, CD Brown. Where there are multiple collectors, separate with a comma. DO NOT USE "and" or "&" for the last collector.	date identified by determiner. May just be year. If no info, leave blank	any comments relating to current and or past determination e.g nec. Sens. Auct.	e.g holotype	e.g New Zealand	Also known as Crosby code. These 2 letter codes are usually in the top right ahnd corner of specimen labels. E.g. HB = Hawkes Bay. If the code is not on the label, use the label locality description, the crosby map and field locality list to determine the correct code	From broadest to narrow with no abbreviations e.g. 'Chatham Island, Henga Scenic Reserve" if it is a named walking track or reserve it must be capitalised e.g. 'Catchpool Loop Walk' or Fensham Scenic Reserve, Tararua Forest Park. If it’s a generic description, it doesn’t require capitals e.g. walking track in Waima Forest. 'I' denotes island, 'Is' is for Islands	specify unit of measurement e.g. 100m, 100'	Enter Day as a number. Don’t put "zero" first	Enter Month as a number. Don’t put "zero" first	Enter Year *"enter 1963" NOT "63"	FORMULA. DON’T ENTER	Enter Day as a number. Don’t put "zero" first. This is to indicate a sampling duration (eg from pitfall, Malaise trap).	Enter Month as a number. Don’t put "zero" first. This is to indicate a sampling duration (eg from pitfall, Malaise trap).	Enter Year *"enter 1963" NOT "63". This is to indicate a sampling duration (eg from pitfall, Malaise trap).	FORMULA. DON’T ENTER. This is to indicate dates from a sampling duration (eg from pitfall, Malaise trap); its NOT for determination or emergence dates	this will be filled in when uploaded	full name if known. Or initials first, then last name. e.g. AB Smith, CD Brown. Where there are multiple collectors, separate with a comma. DO NOT USE "and" or "&" for the last collector.	e.g field log book number, collector's ref no, specimen or sample code, or litter, pitfall trap or malaise sample number. If you are unsure whether your code needs to go here, ask us. e.g. RL1983 or a litterbook number eg 81/112	only use terms from pulldown list. If no term exists for method, consult NZAC collection staff about which term is best match	e.g., Beech forest, Beach, regeneration forest	microscale specifics e.g.under log, moss, litter, underside of leaves	anything else to do with collection event, e.g. sunny, Expedition name, etc)	IF the specimen has a host INDICATED ON THE LABEL then add the words "has host" (NOT any other text or number). LIMITED ENTRY OPTIONS. If there is more than one host (eg parasitoid-insect-plant) then all five "host" fields can be copied and data entered	This just for fieldbook/CIS upload. Usually it is "2", meaning "component 2" of the identification. Component "1" is the primary specimen being databased. For herbivores (e.g. Leps) = 1 and the plant host = 2; For parasitoids (=1), insect host (=2) and plant host (=3)	Determination. LIMITED ENTRY OPTIONS	Taxonomic name of host. This name goes to GBIF and so HAS to be a name. DO NOT use other terms - sp1; ?; nr; cf etc or common names - leave this for specimen note	Is the host specimen also present in the collection? Yes or No. LIMITED ENTRY OPTIONS	Enter verbatim coordinates as per label	DNA Code	if the sample or specimen has a lab reference number or a unique identifier code that was used when doing molecular lab work, enter this here e.g WEV16		record information about specimen here e.g. condition (damaged/missing)	The word "Gender" is needed for the upload. LIMITED ENTRY OPTIONS	Male, Female. LIMITED ENTRY OPTIONS	add note or number of each in sample	The word "Life Stage" is needed for the upload. LIMITED ENTRY OPTIONS	e.g. Nymph, Immature, Adult. LIMITED ENTRY OPTIONS		e.g. publication, another collection or Bold, Genbank SEE PULL DOWN LIST	e.g publication DOI, GenBank link
NZAC04251887	Ethanol 95% Specimen	1	Determination	Arthropoda	Coleoptera	Zopheridae	Pristoderus bakewelli		Kelly Greig	18 Oct 2023			New Zealand	NN	Harwoods Hole, 200m from cannon downs campsite		14	12	2022							Kelly J Greig, Richard AB Leschen, Mila Power	KG034	Hand collecting at night	Beech forest	On large fallen logs
NZAC04251886	Ethanol 95% Specimen	1	Determination	Arthropoda	Coleoptera	Zopheridae	Pristoderus bakewelli		Kelly Greig	18 Oct 2023			New Zealand	NN	Harwoods Hole, 200m from cannon downs campsite		14	12	2022							Kelly J Greig, Richard AB Leschen, Mila Power	KG034	Hand collecting at night	Beech forest	On large fallen logs
NZAC04251885	Ethanol 95% Specimen	1	Determination	Arthropoda	Coleoptera	Zopheridae	Pristoderus bakewelli		Kelly Greig	18 Oct 2023			New Zealand	NN	Harwoods Hole, 200m from cannon downs campsite		14	12	2022							Kelly J Greig, Richard AB Leschen, Mila Power	KG034	Hand collecting at night	Beech forest	On large fallen logs
NZAC04251884	Ethanol 95% Specimen	1	Determination	Arthropoda	Coleoptera	Zopheridae	Pristoderus bakewelli		Kelly Greig	18 Oct 2023			New Zealand	NN	Harwoods Hole, 200m from cannon downs campsite		14	12	2022							Kelly J Greig, Richard AB Leschen, Mila Power	KG034	Hand collecting at night	Beech forest	On large fallen logs
NZAC04251883	Ethanol 95% Specimen	1	Determination	Arthropoda	Coleoptera	Zopheridae	Pristoderus bakewelli		Kelly Greig	18 Oct 2023			New Zealand	NN	Harwoods Hole, 200m from cannon downs campsite		14	12	2022							Kelly J Greig, Richard AB Leschen, Mila Power	KG034	Hand collecting at night	Beech forest	On large fallen logs
NZAC04251882	Ethanol 95% Specimen	1	Determination	Arthropoda	Coleoptera	Zopheridae	Pristoderus bakewelli		Kelly Greig	18 Oct 2023			New Zealand	NN	Harwoods Hole, 200m from cannon downs campsite		14	12	2022							Kelly J Greig, Richard AB Leschen, Mila Power	KG034	Hand collecting at night	Beech forest	On large fallen logs
NZAC04251881	Ethanol 95% Specimen	1	Determination	Arthropoda	Coleoptera	Zopheridae	Pristoderus bakewelli		Kelly Greig	18 Oct 2023			New Zealand	NN	Harwoods Hole, 200m from cannon downs campsite		14	12	2022							Kelly J Greig, Richard AB Leschen, Mila Power	KG034	Hand collecting at night	Beech forest	On large fallen logs
NZAC04251880	Ethanol 95% Specimen	1	Determination	Arthropoda	Coleoptera	Zopheridae	Pristoderus bakewelli		Kelly Greig	18 Oct 2023			New Zealand	NN	Harwoods Hole, 200m from cannon downs campsite		14	12	2022							Kelly J Greig, Richard AB Leschen, Mila Power	KG034	Hand collecting at night	Beech forest	On large fallen logs
NZAC04251879	Ethanol 95% Specimen	1	Determination	Arthropoda	Coleoptera	Zopheridae	Pristoderus bakewelli		Kelly Greig	18 Oct 2023			New Zealand	NN	Harwoods Hole, 200m from cannon downs campsite		14	12	2022							Kelly J Greig, Richard AB Leschen, Mila Power	KG034	Hand collecting at night	Beech forest	On large fallen logs
NZAC04251878	Ethanol 95% Specimen	1	Determination	Arthropoda	Coleoptera	Zopheridae	Pristoderus bakewelli		Kelly Greig	18 Oct 2023			New Zealand	NN	Harwoods Hole, 200m from cannon downs campsite		14	12	2022							Kelly J Greig, Richard AB Leschen, Mila Power	KG034	Hand collecting at night	Beech forest	On large fallen logs
NZAC04251877	Ethanol 95% Specimen	1	Determination	Arthropoda	Coleoptera	Zopheridae	Pristoderus bakewelli		Kelly Greig	18 Oct 2023			New Zealand	NN	Harwoods Hole, 200m from cannon downs campsite		14	12	2022							Kelly J Greig, Richard AB Leschen, Mila Power	KG034	Hand collecting at night	Beech forest	On large fallen logs
NZAC04251876	Ethanol 95% Specimen	1	Determination	Arthropoda	Coleoptera	Zopheridae	Pristoderus bakewelli		Kelly Greig	18 Oct 2023			New Zealand	NN	Harwoods Hole, 200m from cannon downs campsite		14	12	2022							Kelly J Greig, Richard AB Leschen, Mila Power	KG034	Hand collecting at night	Beech forest	On large fallen logs
NZAC04251875	Ethanol 95% Specimen	1	Determination	Arthropoda	Coleoptera	Zopheridae	Pristoderus bakewelli		Kelly Greig	18 Oct 2023			New Zealand	NN	Harwoods Hole, 200m from cannon downs campsite		14	12	2022							Kelly J Greig, Richard AB Leschen, Mila Power	KG034	Hand collecting at night	Beech forest	On large fallen logs
NZAC04251874	Ethanol 95% Specimen	1	Determination	Arthropoda	Coleoptera	Zopheridae	Pristoderus bakewelli		Kelly Greig	18 Oct 2023			New Zealand	NN	Harwoods Hole, 100m from cannon downs campsite		14	12	2022							Kelly J Greig, Richard AB Leschen, Mila Power	KG033	Extracted (Berlese)	Beech forest	Sifting woody debris with fungus
NZAC04251873	Ethanol 95% Specimen	1	Determination	Arthropoda	Coleoptera	Zopheridae	Rytinotus squamulosus		Kelly Greig	18 Oct 2023			New Zealand	WO	Maungatautari Sanctuaty Mountain		21	11	2022							Kelly J Greig, Richard AB Leschen, Neil Birrell	KG030	Hand collecting at night	Podocarp forest, remnant, pest free, Southern enclosure	On trunk of large Laurelia novae-zealandiae	Feeding on black fungus and a white fungus that reflects UV light, specimen was found using a UV torch as they also reflect UV
NZAC04251872	Ethanol 95% Specimen	1	Determination	Arthropoda	Coleoptera	Zopheridae	Rytinotus squamulosus		Kelly Greig	18 Oct 2023			New Zealand	WO	Maungatautari Sanctuaty Mountain		21	11	2022							Kelly J Greig, Richard AB Leschen, Neil Birrell	KG030	Hand collecting at night	Podocarp forest, remnant, pest free, Southern enclosure	On trunk of large Laurelia novae-zealandiae	Feeding on black fungus and a white fungus that reflects UV light, specimen was found using a UV torch as they also reflect UV
NZAC04251871	Ethanol 95% Specimen	1	Determination	Arthropoda	Coleoptera	Zopheridae	Rytinotus squamulosus		Kelly Greig	18 Oct 2023			New Zealand	WO	Maungatautari Sanctuaty Mountain		21	11	2022							Kelly J Greig, Richard AB Leschen, Neil Birrell	KG030	Hand collecting at night	Podocarp forest, remnant, pest free, Southern enclosure	On trunk of large Laurelia novae-zealandiae	Feeding on black fungus and a white fungus that reflects UV light, specimen was found using a UV torch as they also reflect UV
NZAC04251859	Ethanol 95% Specimen	1	Determination	Arthropoda	Coleoptera	Zopheridae	Rytinotus squamulosus		Kelly Greig	18 Oct 2023			New Zealand	WO	Maungatautari Sanctuaty Mountain		21	11	2022							Kelly J Greig, Richard AB Leschen, Neil Birrell	KG030	Hand collecting at night	Podocarp forest, remnant, pest free, Southern enclosure	On trunk of large Laurelia novae-zealandiae	Feeding on black fungus and a white fungus that reflects UV light, specimen was found using a UV torch as they also reflect UV
NZAC04251870	Ethanol 95% Specimen	1	Determination	Arthropoda	Coleoptera	Zopheridae	Rytinotus squamulosus		Kelly Greig	18 Oct 2023			New Zealand	WO	Maungatautari Sanctuaty Mountain		21	11	2022							Kelly J Greig, Richard AB Leschen, Neil Birrell	KG030	Hand collecting at night	Podocarp forest, remnant, pest free, Southern enclosure	On trunk of large Laurelia novae-zealandiae	Feeding on black fungus and a white fungus that reflects UV light, specimen was found using a UV torch as they also reflect UV
NZAC04251869	Ethanol 95% Specimen	1	Determination	Arthropoda	Coleoptera	Zopheridae	Rytinotus squamulosus		Kelly Greig	18 Oct 2023			New Zealand	WO	Maungatautari Sanctuaty Mountain		21	11	2022							Kelly J Greig, Richard AB Leschen, Neil Birrell	KG030	Hand collecting at night	Podocarp forest, remnant, pest free, Southern enclosure	On trunk of large Laurelia novae-zealandiae	Feeding on black fungus and a white fungus that reflects UV light, specimen was found using a UV torch as they also reflect UV
NZAC04251867	Ethanol 95% Specimen	1	Determination	Arthropoda	Coleoptera	Zopheridae	Rytinotus squamulosus		Kelly Greig	18 Oct 2023			New Zealand	WO	Maungatautari Sanctuaty Mountain		21	11	2022							Kelly J Greig, Richard AB Leschen, Neil Birrell	KG030	Hand collecting at night	Podocarp forest, remnant, pest free, Southern enclosure	On trunk of large Laurelia novae-zealandiae	Feeding on black fungus and a white fungus that reflects UV light, specimen was found using a UV torch as they also reflect UV
NZAC04251864	Ethanol 95% Specimen	1	Determination	Arthropoda	Coleoptera	Zopheridae	Rytinotus squamulosus		Kelly Greig	18 Oct 2023			New Zealand	WO	Maungatautari Sanctuaty Mountain		21	11	2022							Kelly J Greig, Richard AB Leschen, Neil Birrell	KG030	Hand collecting at night	Podocarp forest, remnant, pest free, Southern enclosure	On trunk of large Laurelia novae-zealandiae	Feeding on black fungus and a white fungus that reflects UV light, specimen was found using a UV torch as they also reflect UV
NZAC04251868	Ethanol 95% Specimen	1	Determination	Arthropoda	Coleoptera	Zopheridae	Rytinotus squamulosus		Kelly Greig	18 Oct 2023			New Zealand	WO	Maungatautari Sanctuaty Mountain		21	11	2022							Kelly J Greig, Richard AB Leschen, Neil Birrell	KG030	Hand collecting at night	Podocarp forest, remnant, pest free, Southern enclosure	On trunk of large Laurelia novae-zealandiae	Feeding on black fungus and a white fungus that reflects UV light, specimen was found using a UV torch as they also reflect UV
NZAC04251866	Ethanol 95% Specimen	1	Determination	Arthropoda	Coleoptera	Zopheridae	Rytinotus squamulosus		Kelly Greig	18 Oct 2023			New Zealand	WO	Maungatautari Sanctuaty Mountain		21	11	2022							Kelly J Greig, Richard AB Leschen, Neil Birrell	KG030	Hand collecting at night	Podocarp forest, remnant, pest free, Southern enclosure	On trunk of large Laurelia novae-zealandiae	Feeding on black fungus and a white fungus that reflects UV light, specimen was found using a UV torch as they also reflect UV
NZAC04251865	Ethanol 95% Specimen	1	Determination	Arthropoda	Coleoptera	Zopheridae	Rytinotus squamulosus		Kelly Greig	18 Oct 2023			New Zealand	WO	Maungatautari Sanctuaty Mountain		21	11	2022							Kelly J Greig, Richard AB Leschen, Neil Birrell	KG030	Hand collecting at night	Podocarp forest, remnant, pest free, Southern enclosure	On trunk of large Laurelia novae-zealandiae	Feeding on black fungus and a white fungus that reflects UV light, specimen was found using a UV torch as they also reflect UV
NZAC04251862	Ethanol 95% Specimen	1	Determination	Arthropoda	Coleoptera	Zopheridae	Pristoderus insignis	needs revision, actually Syncalus genus	Kelly Greig	18 Oct 2023			New Zealand	WO	Maungatautari Sanctuaty Mountain		21	11	2022							Kelly J Greig, Richard AB Leschen, Neil Birrell	KG029	Hand collecting at night	Podocarp forest, remnant, pest free, Southern enclosure	On branches and trunk of large fallen tree
NZAC04251861	Ethanol 95% Specimen	1	Determination	Arthropoda	Coleoptera	Zopheridae	Pristoderus insignis	needs revision, actually Syncalus genus	Kelly Greig	18 Oct 2023			New Zealand	WO	Maungatautari Sanctuaty Mountain		21	11	2022							Kelly J Greig, Richard AB Leschen, Neil Birrell	KG029	Hand collecting at night	Podocarp forest, remnant, pest free, Southern enclosure	On branches and trunk of large fallen tree
NZAC04251863	Ethanol 95% Specimen	1	Determination	Arthropoda	Coleoptera	Zopheridae	Pristoderus insignis	needs revision, actually Syncalus genus	Kelly Greig	18 Oct 2023			New Zealand	WO	Maungatautari Sanctuaty Mountain		21	11	2022							Kelly J Greig, Richard AB Leschen, Neil Birrell	KG029	Hand collecting at night	Podocarp forest, remnant, pest free, Southern enclosure	On branches and trunk of large fallen tree
NZAC04251896	Ethanol 95% Specimen	1	Determination	Arthropoda	Coleoptera	Zopheridae	Pristoderus insignis	needs revision, actually Syncalus genus	Kelly Greig	18 Oct 2023			New Zealand	WO	Maungatautari Sanctuaty Mountain		21	11	2022							Kelly J Greig, Richard AB Leschen, Neil Birrell	KG029	Hand collecting at night	Podocarp forest, remnant, pest free, Southern enclosure	On branches and trunk of large fallen tree
NZAC04251894	Ethanol 95% Specimen	1	Determination	Arthropoda	Coleoptera	Zopheridae	Pristoderus insignis	needs revision, actually Syncalus genus	Kelly Greig	18 Oct 2023			New Zealand	WO	Maungatautari Sanctuaty Mountain		21	11	2022							Kelly J Greig, Richard AB Leschen, Neil Birrell	KG029	Hand collecting at night	Podocarp forest, remnant, pest free, Southern enclosure	On branches and trunk of large fallen tree
NZAC04251893	Ethanol 95% Specimen	1	Determination	Arthropoda	Coleoptera	Zopheridae	Pristoderus insignis	needs revision, actually Syncalus genus	Kelly Greig	18 Oct 2023			New Zealand	WO	Maungatautari Sanctuaty Mountain		21	11	2022							Kelly J Greig, Richard AB Leschen, Neil Birrell	KG029	Hand collecting at night	Podocarp forest, remnant, pest free, Southern enclosure	On branches and trunk of large fallen tree
NZAC04251891	Ethanol 95% Specimen	1	Determination	Arthropoda	Coleoptera	Zopheridae	Pristoderus insignis	needs revision, actually Syncalus genus	Kelly Greig	18 Oct 2023			New Zealand	WO	Maungatautari Sanctuaty Mountain		21	11	2022							Kelly J Greig, Richard AB Leschen, Neil Birrell	KG029	Hand collecting at night	Podocarp forest, remnant, pest free, Southern enclosure	On branches and trunk of large fallen tree
NZAC04251888	Ethanol 95% Specimen	1	Determination	Arthropoda	Coleoptera	Zopheridae	Pristoderus insignis	needs revision, actually Syncalus genus	Kelly Greig	18 Oct 2023			New Zealand	WO	Maungatautari Sanctuaty Mountain		21	11	2022							Kelly J Greig, Richard AB Leschen, Neil Birrell	KG029	Hand collecting at night	Podocarp forest, remnant, pest free, Southern enclosure	On branches and trunk of large fallen tree
NZAC04251889	Ethanol 95% Specimen	1	Determination	Arthropoda	Coleoptera	Zopheridae	Pristoderus insignis	needs revision, actually Syncalus genus	Kelly Greig	18 Oct 2023			New Zealand	WO	Maungatautari Sanctuaty Mountain		21	11	2022							Kelly J Greig, Richard AB Leschen, Neil Birrell	KG029	Hand collecting at night	Podocarp forest, remnant, pest free, Southern enclosure	On branches and trunk of large fallen tree
NZAC04251890	Ethanol 95% Specimen	1	Determination	Arthropoda	Coleoptera	Zopheridae	Pristoderus insignis	needs revision, actually Syncalus genus	Kelly Greig	18 Oct 2023			New Zealand	WO	Maungatautari Sanctuaty Mountain		21	11	2022							Kelly J Greig, Richard AB Leschen, Neil Birrell	KG029	Hand collecting at night	Podocarp forest, remnant, pest free, Southern enclosure	On branches and trunk of large fallen tree
NZAC04251892	Ethanol 95% Specimen	1	Determination	Arthropoda	Coleoptera	Zopheridae	Pristoderus insignis	needs revision, actually Syncalus genus	Kelly Greig	18 Oct 2023			New Zealand	WO	Maungatautari Sanctuaty Mountain		21	11	2022							Kelly J Greig, Richard AB Leschen, Neil Birrell	KG029	Hand collecting at night	Podocarp forest, remnant, pest free, Southern enclosure	On branches and trunk of large fallen tree
NZAC04251895	Ethanol 95% Specimen	1	Determination	Arthropoda	Coleoptera	Zopheridae	Pristoderus insignis	needs revision, actually Syncalus genus	Kelly Greig	18 Oct 2023			New Zealand	WO	Maungatautari Sanctuaty Mountain		21	11	2022							Kelly J Greig, Richard AB Leschen, Neil Birrell	KG029	Hand collecting at night	Podocarp forest, remnant, pest free, Southern enclosure	On branches and trunk of large fallen tree
NZAC04251917	Ethanol 95% Specimen	1	Determination	Arthropoda	Coleoptera	Zopheridae	Pristoderus insignis	needs revision, actually Syncalus genus	Kelly Greig	18 Oct 2023			New Zealand	WO	Maungatautari Sanctuaty Mountain		21	11	2022							Kelly J Greig, Richard AB Leschen, Neil Birrell	KG029	Hand collecting at night	Podocarp forest, remnant, pest free, Southern enclosure	On branches and trunk of large fallen tree
NZAC04251916	Ethanol 95% Specimen	1	Determination	Arthropoda	Coleoptera	Zopheridae	Pristoderus insignis	needs revision, actually Syncalus genus	Kelly Greig	18 Oct 2023			New Zealand	WO	Maungatautari Sanctuaty Mountain		21	11	2022							Kelly J Greig, Richard AB Leschen, Neil Birrell	KG029	Hand collecting at night	Podocarp forest, remnant, pest free, Southern enclosure	On branches and trunk of large fallen tree
NZAC04251913	Ethanol 95% Specimen	1	Determination	Arthropoda	Coleoptera	Zopheridae	Pristoderus insignis	needs revision, actually Syncalus genus	Kelly Greig	18 Oct 2023			New Zealand	WO	Maungatautari Sanctuaty Mountain		21	11	2022							Kelly J Greig, Richard AB Leschen, Neil Birrell	KG029	Hand collecting at night	Podocarp forest, remnant, pest free, Southern enclosure	On branches and trunk of large fallen tree
NZAC04251914	Ethanol 95% Specimen	1	Determination	Arthropoda	Coleoptera	Zopheridae	Pristoderus insignis	needs revision, actually Syncalus genus	Kelly Greig	18 Oct 2023			New Zealand	WO	Maungatautari Sanctuaty Mountain		21	11	2022							Kelly J Greig, Richard AB Leschen, Neil Birrell	KG029	Hand collecting at night	Podocarp forest, remnant, pest free, Southern enclosure	On branches and trunk of large fallen tree
NZAC04251915	Ethanol 95% Specimen	1	Determination	Arthropoda	Coleoptera	Zopheridae	Pristoderus insignis	needs revision, actually Syncalus genus	Kelly Greig	18 Oct 2023			New Zealand	WO	Maungatautari Sanctuaty Mountain		21	11	2022							Kelly J Greig, Richard AB Leschen, Neil Birrell	KG029	Hand collecting at night	Podocarp forest, remnant, pest free, Southern enclosure	On branches and trunk of large fallen tree
NZAC04251912	Ethanol 95% Specimen	1	Determination	Arthropoda	Coleoptera	Zopheridae	Tarphiomimus indentatus		Kelly Greig	18 Oct 2023			New Zealand	WO	Maungatautari Sanctuaty Mountain		21	11	2022							Kelly J Greig, Richard AB Leschen, Neil Birrell	KG029	Hand collecting at night	Podocarp forest, remnant, pest free, Southern enclosure	On branches and trunk of large fallen tree
NZAC04251911	Ethanol 95% Specimen	1	Determination	Arthropoda	Coleoptera	Zopheridae	Tarphiomimus indentatus		Kelly Greig	18 Oct 2023			New Zealand	AK	Hunua Ranges, Challenge Track		23	10	2022							Kelly J Greig, Shaun W Lavars	KG024	Beating	Podocarp Forest	Beating green leaves of recently fallen tree
NZAC04251910	Ethanol 95% Specimen	1	Determination	Arthropoda	Coleoptera	Zopheridae	Tarphiomimus indentatus		Kelly Greig	18 Oct 2023			New Zealand	AK	Hunua Ranges, Challenge Track		23	10	2022							Kelly J Greig, Shaun W Lavars	KG024	Beating	Podocarp Forest	Beating green leaves of recently fallen tree
NZAC04251909	Ethanol 95% Specimen	1	Determination	Arthropoda	Coleoptera	Zopheridae	Epistranus lawsoni		Kelly Greig	18 Oct 2023			New Zealand	WO	Maungatautari Sanctuaty Mountain	600m	5	2	2023							Kelly J Greig, Shaun W Lavars	KG039	Extracted (Berlese)	Podocarp Forest	Sifting woody debris							-38.029129, 175.581737
NZAC04251907	Ethanol 95% Specimen	1	Determination	Arthropoda	Coleoptera	Zopheridae	Epistranus lawsoni		Kelly Greig	18 Oct 2023			New Zealand	WO	Maungatautari Sanctuaty Mountain	600m	5	2	2023							Kelly J Greig, Shaun W Lavars	KG039	Extracted (Berlese)	Podocarp Forest	Sifting woody debris							-38.029129, 175.581737
NZAC04251906	Ethanol 95% Specimen	1	Determination	Arthropoda	Coleoptera	Zopheridae	Epistranus lawsoni		Kelly Greig	18 Oct 2023			New Zealand	WO	Maungatautari Sanctuaty Mountain	600m	5	2	2023							Kelly J Greig, Shaun W Lavars	KG039	Extracted (Berlese)	Podocarp Forest	Sifting woody debris							-38.029129, 175.581737
NZAC04251908	Ethanol 95% Specimen	1	Determination	Arthropoda	Coleoptera	Zopheridae	Epistranus lawsoni		Kelly Greig	18 Oct 2023			New Zealand	WO	Maungatautari Sanctuaty Mountain	600m	5	2	2023							Kelly J Greig, Shaun W Lavars	KG039	Extracted (Berlese)	Podocarp Forest	Sifting woody debris							-38.029129, 175.581737
NZAC04251905	Ethanol 95% Specimen	1	Determination	Arthropoda	Coleoptera	Zopheridae	Epistranus lawsoni		Kelly Greig	18 Oct 2023			New Zealand	WO	Maungatautari Sanctuaty Mountain	600m	5	2	2023							Kelly J Greig, Shaun W Lavars	KG039	Extracted (Berlese)	Podocarp Forest	Sifting woody debris							-38.029129, 175.581737
NZAC04251903	Ethanol 95% Specimen	1	Determination	Arthropoda	Coleoptera	Zopheridae	Epistranus lawsoni		Kelly Greig	18 Oct 2023			New Zealand	WO	Maungatautari Sanctuaty Mountain	600m	5	2	2023							Kelly J Greig, Shaun W Lavars	KG039	Extracted (Berlese)	Podocarp Forest	Sifting woody debris							-38.029129, 175.581737
NZAC04251904	Ethanol 95% Specimen	1	Determination	Arthropoda	Coleoptera	Zopheridae	Epistranus lawsoni		Kelly Greig	18 Oct 2023			New Zealand	WO	Maungatautari Sanctuaty Mountain	600m	5	2	2023							Kelly J Greig, Shaun W Lavars	KG039	Extracted (Berlese)	Podocarp Forest	Sifting woody debris							-38.029129, 175.581737
NZAC04251901	Ethanol 95% Specimen	1	Determination	Arthropoda	Coleoptera	Zopheridae	Epistranus lawsoni		Kelly Greig	18 Oct 2023			New Zealand	WO	Maungatautari Sanctuaty Mountain	450m	5	2	2023							Kelly J Greig, Shaun W Lavars	KG040	Extracted (Berlese)	Podocarp Forest	Sifting woody debris, small twigs with fungus							-38.041805,175.575943
NZAC04251902	Ethanol 95% Specimen	1	Determination	Arthropoda	Coleoptera	Zopheridae	Epistranus lawsoni		Kelly Greig	18 Oct 2023			New Zealand	WO	Maungatautari Sanctuaty Mountain	450m	5	2	2023							Kelly J Greig, Shaun W Lavars	KG040	Extracted (Berlese)	Podocarp Forest	Sifting woody debris, small twigs with fungus							-38.041805,175.575943
NZAC04251899	Ethanol 95% Specimen	1	Determination	Arthropoda	Coleoptera	Zopheridae	Epistranus lawsoni		Kelly Greig	18 Oct 2023			New Zealand	NN	Pu Pu Hydro Dam Reserve		16	12	2022							Kelly J Greig, Richard AB Leschen, Mila Power	KG037	Extracted (Berlese)	Beech, Podocarp	Sifing woody debris with fungus
NZAC04251900	Ethanol 95% Specimen	1	Determination	Arthropoda	Coleoptera	Zopheridae	Epistranus lawsoni		Kelly Greig	18 Oct 2023			New Zealand	NN	Pu Pu Hydro Dam Reserve		16	12	2022							Kelly J Greig, Richard AB Leschen, Mila Power	KG037	Extracted (Berlese)	Beech, Podocarp	Sifing woody debris with fungus
NZAC04251897	Ethanol 95% Specimen	1	Determination	Arthropoda	Coleoptera	Zopheridae	Epistranus lawsoni		Kelly Greig	18 Oct 2023			New Zealand	NN	Mt. Arthur, 1 km from Flora car park, along walking track at fork turn off from Mt. Arthur Summit Track to Leslie-Karamea Track	1000m	17	12	2022							Kelly J Greig, Richard AB Leschen, Mila Power	KG035	Extracted (Berlese)	Beech Forest	Sifting woody debris							-41.189676, 172.739108
NZAC04251898	Ethanol 95% Specimen	1	Determination	Arthropoda	Coleoptera	Zopheridae	Epistranus lawsoni		Kelly Greig	18 Oct 2023			New Zealand	NN	Mt. Arthur, 1 km from Flora car park, along walking track at fork turn off from Mt. Arthur Summit Track to Leslie-Karamea Track	1000m	17	12	2022							Kelly J Greig, Richard AB Leschen, Mila Power	KG035	Extracted (Berlese)	Beech Forest	Sifting woody debris							-41.189676, 172.739108
NZAC04251947	Ethanol 95% Specimen	1	Determination	Arthropoda	Coleoptera	Zopheridae	Epistranus lawsoni		Kelly Greig	18 Oct 2023			New Zealand	NN	Harwoods Hole, 100m from cannon downs campsite		14	12	2022							Kelly J Greig, Richard AB Leschen, Mila Power	KG033	Extracted (Berlese)	Beech forest	Sifting woody debris with fungus
NZAC04251946	Ethanol 95% Specimen	1	Determination	Arthropoda	Coleoptera	Zopheridae	Epistranus lawsoni		Kelly Greig	18 Oct 2023			New Zealand	AK	Wattle Bay Reserve		9	11	2022							Kelly J Greig, Richard AB Leschen, Shaun W Lavars	KG027	Extracted (Berlese)		Sifting woody debris with fungus
NZAC04251939	Ethanol 95% Specimen	1	Determination	Arthropoda	Coleoptera	Zopheridae	Protarphius transalpinus (sp1)		Kyle Whorrall	2023			New Zealand	NN	Harwoods Hole, 100m from cannon downs campsite		14	12	2022							Kelly J Greig, Richard AB Leschen, Mila Power	KG033	Extracted (Berlese)	Beech Forest	Sifting woody debris with fungus
NZAC04251940	Ethanol 95% Specimen	1	Determination	Arthropoda	Coleoptera	Zopheridae	Protarphius transalpinus (sp1)		Kyle Whorrall	2023			New Zealand	NN	Harwoods Hole, 100m from cannon downs campsite		14	12	2022							Kelly J Greig, Richard AB Leschen, Mila Power	KG033	Extracted (Berlese)	Beech Forest	Sifting woody debris with fungus
NZAC04251938	Ethanol 95% Specimen	1	Determination	Arthropoda	Coleoptera	Zopheridae	Protarphius transalpinus (sp1)		Kyle Whorrall	2023			New Zealand	NN	Harwoods Hole, 100m from cannon downs campsite		14	12	2022							Kelly J Greig, Richard AB Leschen, Mila Power	KG033	Extracted (Berlese)	Beech Forest	Sifting woody debris with fungus
NZAC04251937	Ethanol 95% Specimen	1	Determination	Arthropoda	Coleoptera	Zopheridae	Protarphius transalpinus (sp1)		Kyle Whorrall	2023			New Zealand	NN	Harwoods Hole, 100m from cannon downs campsite		14	12	2022							Kelly J Greig, Richard AB Leschen, Mila Power	KG033	Extracted (Berlese)	Beech Forest	Sifting woody debris with fungus
NZAC04251936	Ethanol 95% Specimen	1	Determination	Arthropoda	Coleoptera	Zopheridae	Protarphius transalpinus (sp1)		Kyle Whorrall	2023			New Zealand	NN	Harwoods Hole, 100m from cannon downs campsite		14	12	2022							Kelly J Greig, Richard AB Leschen, Mila Power	KG033	Extracted (Berlese)	Beech Forest	Sifting woody debris with fungus
NZAC04251935	Ethanol 95% Specimen	1	Determination	Arthropoda	Coleoptera	Zopheridae	Protarphius transalpinus (sp1)		Kyle Whorrall	2023			New Zealand	NN	Harwoods Hole, 100m from cannon downs campsite		14	12	2022							Kelly J Greig, Richard AB Leschen, Mila Power	KG033	Extracted (Berlese)	Beech Forest	Sifting woody debris with fungus
NZAC04251934	Ethanol 95% Specimen	1	Determination	Arthropoda	Coleoptera	Zopheridae	Protarphius transalpinus (sp1)		Kyle Whorrall	2023			New Zealand	NN	Harwoods Hole, 100m from cannon downs campsite		14	12	2022							Kelly J Greig, Richard AB Leschen, Mila Power	KG033	Extracted (Berlese)	Beech Forest	Sifting woody debris with fungus
NZAC04251931	Ethanol 95% Specimen	1	Determination	Arthropoda	Coleoptera	Zopheridae	Protarphius transalpinus (sp1)		Kyle Whorrall	2023			New Zealand	NN	Mt. Arthur, 1 km from Flora car park, along walking track at fork turn off from Mt. Arthur Summit Track to Leslie-Karamea Track	1000m	17	12	2022							Kelly J Greig, Richard AB Leschen, Mila Power	KG035	Extracted (Berlese)	Beech Forest	Sifting woody debris							-41.189676, 172.739108
NZAC04251932	Ethanol 95% Specimen	1	Determination	Arthropoda	Coleoptera	Zopheridae	Protarphius transalpinus (sp1)		Kyle Whorrall	2023			New Zealand	NN	Mt. Arthur, 1 km from Flora car park, along walking track at fork turn off from Mt. Arthur Summit Track to Leslie-Karamea Track	1000m	17	12	2022							Kelly J Greig, Richard AB Leschen, Mila Power	KG035	Extracted (Berlese)	Beech Forest	Sifting woody debris							-41.189676, 172.739108
NZAC04251933	Ethanol 95% Specimen	1	Determination	Arthropoda	Coleoptera	Zopheridae	Protarphius transalpinus (sp1)		Kyle Whorrall	2023			New Zealand	NN	Mt. Arthur, 1 km from Flora car park, along walking track at fork turn off from Mt. Arthur Summit Track to Leslie-Karamea Track	1000m	17	12	2022							Kelly J Greig, Richard AB Leschen, Mila Power	KG035	Extracted (Berlese)	Beech Forest	Sifting woody debris							-41.189676, 172.739108
NZAC04251930	Ethanol 95% Specimen	1	Determination	Arthropoda	Coleoptera	Zopheridae	Chorasus sp		Kelly Greig	2023			New Zealand	NN	Mt. Arthur carpark (Flora Carpark)		17	12	2022							Kelly J Greig, Richard AB Leschen, Mila Power	KG036	Hand collecting	Beech Forest								-41.190191, 172.747113
NZAC04251929	Ethanol 95% Specimen	1	Determination	Arthropoda	Coleoptera	Zopheridae	Chorasus sp		Kelly Greig	2023			New Zealand	NN	Mt. Arthur, 1 km from Flora car park, along walking track at fork turn off from Mt. Arthur Summit Track to Leslie-Karamea Track	1000m	17	12	2022							Kelly J Greig, Richard AB Leschen, Mila Power	KG035	Extracted (Berlese)	Beech Forest	Sifting woody debris							-41.189676, 172.739108
NZAC04251928	Ethanol 95% Specimen	1	Determination	Arthropoda	Coleoptera	Zopheridae	Chorasus sp		Kelly Greig	2023			New Zealand	NN	Mt. Arthur, 1 km from Flora car park, along walking track at fork turn off from Mt. Arthur Summit Track to Leslie-Karamea Track	1000m	17	12	2022							Kelly J Greig, Richard AB Leschen, Mila Power	KG035	Extracted (Berlese)	Beech Forest	Sifting woody debris							-41.189676, 172.739108
NZAC04251927	Ethanol 95% Specimen	1	Determination	Arthropoda	Coleoptera	Zopheridae	Chorasus sp		Kelly Greig	2023			New Zealand	NN	Harwoods Hole, 100m from cannon downs campsite		14	12	2022							Kelly J Greig, Richard AB Leschen, Mila Power	KG033	Extracted (Berlese)	Beech Forest	Sifting woody debris with fungus
NZAC04251926	Ethanol 95% Specimen	1	Determination	Arthropoda	Coleoptera	Zopheridae	Chorasus sp		Kelly Greig	2023			New Zealand	NN	Mt. Arthur, beyond tree line	1400m	13	12	2022							Kelly J Greig, Richard AB Leschen, Mila Power	KG032	Extracted (Berlese)	Alpine	Sifting litter under shrubs and flax above tree line							-41.205302, 172.703329
NZAC04251925	Ethanol 95% Specimen	1	Determination	Arthropoda	Coleoptera	Zopheridae	Chorasus sp		Kelly Greig	2023			New Zealand	NN	Mt. Arthur, beyond tree line	1400m	13	12	2022							Kelly J Greig, Richard AB Leschen, Mila Power	KG032	Extracted (Berlese)	Alpine	Sifting litter under shrubs and flax above tree line							-41.205302, 172.703329
NZAC04251923	Ethanol 95% Specimen	1	Determination	Arthropoda	Coleoptera	Zopheridae	Ablabus sp. 1		Kyle Whorrall	2023			New Zealand	NN	Mt. Arthur, beyond tree line	1400m	13	12	2022							Kelly J Greig, Richard AB Leschen, Mila Power	KG032	Extracted (Berlese)	Alpine	Sifting litter under shrubs and flax above tree line							-41.205302, 172.703329
NZAC04251924	Ethanol 95% Specimen	1	Determination	Arthropoda	Coleoptera	Zopheridae	Ablabus sp. 1		Kyle Whorrall	2023			New Zealand	NN	Mt. Arthur, beyond tree line	1400m	13	12	2022							Kelly J Greig, Richard AB Leschen, Mila Power	KG032	Extracted (Berlese)	Alpine	Sifting litter under shrubs and flax above tree line							-41.205302, 172.703329
NZAC04251922	Ethanol 95% Specimen	1	Determination	Arthropoda	Coleoptera	Zopheridae	Ablabus sp. 1		Kyle Whorrall	2023			New Zealand	NN	Mt. Arthur, beyond tree line	1400m	13	12	2022							Kelly J Greig, Richard AB Leschen, Mila Power	KG032	Extracted (Berlese)	Alpine	Sifting litter under shrubs and flax above tree line							-41.205302, 172.703329
NZAC04251921	Ethanol 95% Specimen	1	Determination	Arthropoda	Coleoptera	Zopheridae	Ablabus sp. 2		Kyle Whorrall	2023			New Zealand	NN	Mt. Arthur, 1 km from Flora car park, along walking track at fork turn off from Mt. Arthur Summit Track to Leslie-Karamea Track	1000m	17	12	2022							Kelly J Greig, Richard AB Leschen, Mila Power	KG035	Extracted (Berlese)	Beech Forest	Sifting woody debris							-41.189676, 172.739108
NZAC04251920	Ethanol 95% Specimen	1	Determination	Arthropoda	Coleoptera	Zopheridae	Pycnomerus sp.		Kelly Greig	2023			New Zealand	AK	Hunua Ranges, Challenge track		13	9	2022							Kelly J Greig, Mila Power, Kyle Whorrall	KG019	Extracted (Berlese)	Podocarp Forest	Sifting woody debris with fungus							-37098795, 175141536
NZAC04251919	Ethanol 95% Specimen	1	Determination	Arthropoda	Coleoptera	Zopheridae	Pycnomerus sp.		Kelly Greig	2023			New Zealand	AK	Kepa Bush		21	10	2022							Kelly J Greig, Shaun W Lavars	KG025	Extracted (Berlese)		Sifting woody debris with fungus
NZAC04251918	Ethanol 95% Specimen	1	Determination	Arthropoda	Coleoptera	Zopheridae	Pycnomerus sp.		Kelly Greig	2023			New Zealand	WO	Maungatautari Sanctuaty Mountain		21	11	2022							Kelly J Greig, Richard AB Leschen, Neil Birrell	KG028	Extracted (Berlese)	Podocarp Forest	Sifting woody debris	Start of quad bike track						-38.049569, 175.562508
NZAC04251975	Ethanol 95% Specimen	1	Determination	Arthropoda	Coleoptera	Zopheridae	Pycnomerus sp.		Kelly Greig	2023			New Zealand	AK	Wattle Bay Reserve		9	11	2022							Kelly J Greig, Richard AB Leschen, Shaun W Lavars	KG027	Extracted (Berlese)		Sifting woody debris with fungus
NZAC04251973	Ethanol 95% Specimen	1	Determination	Arthropoda	Coleoptera	Zopheridae	Pycnomerus sp.		Kelly Greig	2023			New Zealand	AK	Wattle Bay Reserve		9	11	2022							Kelly J Greig, Richard AB Leschen, Shaun W Lavars	KG027	Extracted (Berlese)		Sifting woody debris with fungus
NZAC04251974	Ethanol 95% Specimen	1	Determination	Arthropoda	Coleoptera	Zopheridae	Pycnomerus sp.		Kelly Greig	2023			New Zealand	AK	Wattle Bay Reserve		9	11	2022							Kelly J Greig, Richard AB Leschen, Shaun W Lavars	KG027	Extracted (Berlese)		Sifting woody debris with fungus
NZAC04251977	Ethanol 95% Specimen	1	Determination	Arthropoda	Coleoptera	Zopheridae	Pycnomerus sp.		Kelly Greig	2023			New Zealand	AK	Wattle Bay Reserve		9	11	2022							Kelly J Greig, Richard AB Leschen, Shaun W Lavars	KG027	Extracted (Berlese)		Sifting woody debris with fungus
NZAC04251970	Ethanol 95% Specimen	1	Determination	Arthropoda	Coleoptera	Zopheridae	Pycnomerus sp.		Kelly Greig	2023			New Zealand	AK	Huapai Reserve		22	9	2022							Kelly J Greig, Greg Holwell, Neil Birrell	KG022	Extracted (Berlese)	Kauri Forest	Sifting woody debris with fungus							-36.797931, 174.494179
NZAC04251971	Ethanol 95% Specimen	1	Determination	Arthropoda	Coleoptera	Zopheridae	Pycnomerus sp.		Kelly Greig	2023			New Zealand	AK	Huapai Reserve		22	9	2022							Kelly J Greig, Greg Holwell, Neil Birrell	KG022	Extracted (Berlese)	Kauri Forest	Sifting woody debris with fungus							-36.797931, 174.494179
NZAC04251969	Ethanol 95% Specimen	1	Determination	Arthropoda	Coleoptera	Zopheridae	Pycnomerus sp.		Kelly Greig	2023			New Zealand	AK	Huapai Reserve		22	9	2022							Kelly J Greig, Greg Holwell, Neil Birrell	KG022	Extracted (Berlese)	Kauri Forest	Sifting woody debris with fungus							-36.797931, 174.494179
NZAC04251968	Ethanol 95% Specimen	1	Determination	Arthropoda	Coleoptera	Zopheridae	Pycnomerus sp.		Kelly Greig	2023			New Zealand	AK	Huapai Reserve		22	9	2022							Kelly J Greig, Greg Holwell, Neil Birrell	KG022	Extracted (Berlese)	Kauri Forest	Sifting woody debris with fungus							-36.797931, 174.494179
NZAC04251967	Ethanol 95% Specimen	1	Determination	Arthropoda	Coleoptera	Zopheridae	Pycnomerus sp.		Kelly Greig	2023			New Zealand	AK	Huapai Reserve		22	9	2022							Kelly J Greig, Greg Holwell, Neil Birrell	KG022	Extracted (Berlese)	Kauri Forest	Sifting woody debris with fungus							-36.797931, 174.494179
NZAC04251972	Ethanol 95% Specimen	1	Determination	Arthropoda	Coleoptera	Zopheridae	Pycnomerus sp.		Kelly Greig	2023			New Zealand	AK	Huapai Reserve		22	9	2022							Kelly J Greig, Greg Holwell, Neil Birrell	KG022	Extracted (Berlese)	Kauri Forest	Sifting woody debris with fungus							-36.797931, 174.494179
NZAC04251976	Ethanol 95% Specimen	1	Determination	Arthropoda	Coleoptera	Zopheridae	Pycnomerus sp.		Kelly Greig	2023			New Zealand	AK	Huapai Reserve		22	9	2022							Kelly J Greig, Greg Holwell, Neil Birrell	KG022	Extracted (Berlese)	Kauri Forest	Sifting woody debris with fungus							-36.797931, 174.494179
[truncated: 7 more columns]

## Sheet: how to read a label example
Specimen information						Taxonomic description				Determination					Collection Event										Georeference_Coordinate_System					Geocoordinates: Decimal Degrees (DD)					Degrees Minutes Seconds (DMS) & Degrees Minutes (DM)								Links
NZAC_Accession_Number	Collector_No	Specimen_Kind	Quantity	Type_Status	Identification_Kind	Order	Family	Taxon_Name	Taxon_Note	Determiner	Determination_Date	Determination_Note	Sex	Life_Stage	Country	New_Zealand_Area_Code	Locality	Altitude	Date	Collectors	Method	Habitat	Microhabitat	Collection_Event_Note	Measurement_Method_Name	Datum	Accuracy	Is_derived	Georeference_Note	Verbatim_Geocoordinates	Latitude_Degrees_decimal	Latititude_Region	Longitude_Degrees_decimal	Longitude_Region	Latitude_Degrees	Latitude_Minutes	Latitude_Seconds	Latitude_Region	Longitude_Degrees	Longitude_Minutes	Longitude_Seconds	Longitude_Region	external link type	external link	Sequence record reference number	images	linked specimens
NZAC04100917					determination

## Sheet:  Abbreviations and definitions
Abbreviation	definition	where to enter	what to enter
Determination and species
aff.	having affinity with another species, mostly used in past on historic labels	specimen note	affinity with x ' (enter the species name listed)
"auct." Or "sens. Auct"	on historic labels. Of authors, species name used in the misidentified sense of subsequent authors (s), not in the sense of the authority who described it)	determiner note
det.	determiner, the person who identifed the specimen	determiner	enter person/s name as per label
m.	historic? mihi, belonging to me. Means that according to 'me' (determiner) this is a new sp.	determiner note or taxon note
nec	not, used	determiner note
non	not	determiner note
nob	belonging to me, as a new species	determiner note or taxon note
( )	record parantheses verbatim per label. parantheses around an author's (authority) name indicates that the species is now placed in a different ghenus to that in which the author originally described it.	determiner	enter this info verbatim
s.l or s. lat. Or sens. lat.	senso lato, meaning 'in the broad sense' as in, in the broad sense of the species including subspecies	determiner note	verbatim
s.s or s. str, sens. Str.	senso stricto. means 'in the strict sense' as in the name is used as per the exact meaning by an author, such as the person who described the species	determiner note	verbatim
sp.	species, cannot be named to species	enter in the taxon note	verbatim
sp.indet.	indeterminate species (traditionally, this should be used when it is not possible to identify specimen due to damage, immature or opposite sex requried) rather than indentifier is not sure of identity or hasn’t indentifed to species	enter in the taxon note	verbatim
Collection event
assoc	associated with	note field for collection event	verbatim description of the association from the label
Ck	Creek	locality	enter 'Creek' capitalised and in full if the creek is named e.g Sullivan Creek. Otherwise 'creek' if just general description e.g 'near creek'
cnr	corner	locality	corner
dup	duplicate	used historically, when there was a series of specimens of the same species e.g raised from eggs
em	emerged	collection event note	emerged (enter any info on what its emerged from)
ex	usually followed by description of what they emerged from e.g log or plant sp. Not the same as beaten from	microhabitat	verbatim
Exped	expedition	collection event note	verbatim expedition number
FIT	Flight Intercept Trap	collection method	Flight Intercept Trap
FP or F.P	Forest Park	locality	enter in full after name of the park
Gt	great as in Great Barrier Island	locality	write in full, don't abbreviate
I	Island (singular)	locality	write in full, don't abbreviate
Is	Islands (plural)	locality	write in full, don't abbreviate
Leg or leg.	field collector	Collector	enter person/s name
Mt	Mount	locality	write in full, don't abbreviate
Mtn	Mountain	locality
MVL	Mercury vapour light	collection method	Light trap
S.F	State Forest	locality	write in full, don't abbreviate
T.k of TK	Track	locality	write in full, don't abbreviate

## Sheet: lists
At night		Determination		Pinned		Yes		Male		Adult		has host		Gender		Life Stage
Beating		Preliminary		Slide		No		Female		Nymph
Beating at night		Sorting		Ethanol 70% Specimen				Male, Female		Pupa
Branch trap				Ethanol 95% Specimen						Larva
Collecting at night				Formalin 4% Specimen						Egg
Emergence trap				Ethanol 70% Bulk
Extracted (Berlese)				Ethanol 95% bulk
Extracted (Tullgren)				Dry Frozen Bulk
Flight intercept trap				Bulk
Fogging				Dried Specimen
Hand collecting				Fluid Specimen
Hand collecting at night				envelope
Drop sheet				Sheet
Light trap				Unknown
Malaise trap				Ethanol 70% Tissue
Netted (aerial)				Ethanol 95% Tissue
Netted (water)				Tissue
Pan trap				Drawing
Pitfall trap				Photograph
Pitfall trap (baited)				aDNA
Pitfall trap (unbaited)				cpDNA
Reared				gDNA
Sifting				mDNA
Soil treading				RNA
Soil washing				Glycerine
Suction trap
Sweeping
Sweeping at night
To light
